# Supplementary material for: Phenology and Seed Yield Performance of Determinate Soybean Cultivars Grown at Elevated Temperatures in a Temperate Region
Source: PLoS One. 2016 Nov 3;11(11):e0165977. doi: 10.1371/journal.pone.0165977 (PMC5094742; doi:10.1371/journal.pone.0165977)
Supplement: S1 Dataset — (XLSX) [file pone.0165977.s001.xlsx]

## Sheet: Daily mean air temperature
Date	Day of year	Daily mean air temperature
		Outside	AT	AT+1.5	AT+3.0	AT+5.0
2009-06-01	152	21	21.0379	22.5564	23.5373	25.1738
2009-06-02	153	22.1	22.1399	23.7379	24.7702	26.4924
2009-06-03	154	17.9	17.9323	19.2266	20.0628	21.4577
2009-06-04	155	19.6	19.6353	21.0526	21.9682	23.4956
2009-06-05	156	21.5	21.5388	23.0934	24.0977	25.7732
2009-06-06	157	21.6	21.639	23.2009	24.2098	25.8931
2009-06-07	158	18.3	18.333	19.6563	20.5111	21.9372
2009-06-08	159	21.1	21.138	22.6638	23.6494	25.2937
2009-06-09	160	20.2	20.2364	21.6971	22.6407	24.2148
2009-06-10	161	18.7	18.7337	20.0859	20.9594	22.4167
2009-06-11	162	21.2	21.2382	22.7712	23.7615	25.4136
2009-06-12	163	20.1	20.1362	21.5897	22.5286	24.0949
2009-06-13	164	19.7	19.7355	21.16	22.0803	23.6154
2009-06-14	165	20.1	20.1362	21.5897	22.5286	24.0949
2009-06-15	166	21.3	21.3384	22.8786	23.8736	25.5334
2009-06-16	167	21.6	21.639	23.2009	24.2098	25.8931
2009-06-17	168	22.4	22.4404	24.0602	25.1065	26.8521
2009-06-18	169	25.2	25.2454	27.0677	28.2448	30.2086
2009-06-19	170	25.1	25.1453	26.9603	28.1327	30.0887
2009-06-20	171	22.4	22.4404	24.0602	25.1065	26.8521
2009-06-21	172	24.4	24.444	26.2084	27.3481	29.2496
2009-06-22	173	22.1	22.1399	23.7379	24.7702	26.4924
2009-06-23	174	22.7	22.7409	24.3824	25.4427	27.2117
2009-06-24	175	24	24.0433	25.7787	26.8998	28.7701
2009-06-25	176	24.5	24.5442	26.3158	27.4602	29.3695
2009-06-26	177	24.1	24.1435	25.8861	27.0119	28.89
2009-06-27	178	25.4	25.6091	27.9341	29.1999	28.6614
2009-06-28	179	25.6	25.6972	27.4338	28.59	28.2376
2009-06-29	180	26.1	26.3275	28.3629	29.8576	28.9992
2009-06-30	181	24.4	24.3453	25.742	27.0064	26.3837
2009-07-01	182	23.3	23.8942	26.0512	27.0246	26.8076
2009-07-02	183	21.8	21.7057	23.2265	24.4109	24.0402
2009-07-03	184	21.8	22.0881	23.8102	24.9368	25.9047
2009-07-04	185	23.4	23.4262	25.4927	26.4594	28.385
2009-07-05	186	24.6	24.5122	26.6333	27.4739	29.5573
2009-07-06	187	25	25.0107	27.0682	27.6368	29.9467
2009-07-07	188	23.9	23.791	25.4562	26.0741	28.5824
2009-07-08	189	25.9	26.1251	28.1111	28.6596	31.0781
2009-07-09	190	22.4	22.3148	23.6743	23.9692	26.7678
2009-07-10	191	23.3	23.4895	25.6734	26.4317	28.586
2009-07-11	192	24.2	24.0565	25.7781	26.4119	28.9542
2009-07-12	193	21.8	21.5904	22.9043	23.5507	25.068
2009-07-13	194	23.4	23.3472	24.939	26.1851	27.1923
2009-07-14	195	23.5	23.5139	24.8076	25.7568	26.4048
2009-07-15	196	23.4	23.5428	25.2431	26.6137	27.3629
2009-07-16	197	26.1	25.9075	27.8887	29.324	33.7521
2009-07-17	198	24.7	24.5701	26.0081	27.077	27.4752
2009-07-18	199	25.8	25.6263	27.0686	27.3061	30.1825
2009-07-19	200	24.5	24.9407	26.5669	27.74	29.5848
2009-07-20	201	25.4	25.132	26.7182	28.088	29.7374
2009-07-21	202	24.8	25.383	27.2339	28.2371	30.0994
2009-07-22	203	24.2	24.6109	26.5764	27.4966	29.3959
2009-07-23	204	25	24.8398	26.9687	28.3166	29.6692
2009-07-24	205	24.9	24.7047	26.4408	27.6924	29.5475
2009-07-25	206	22.8	22.5027	24.1193	25.3353	27.2423
2009-07-26	207	24.3	24.4887	26.2033	27.4702	29.293
2009-07-27	208	24.6	24.5671	26.2651	27.4996	29.2864
2009-07-28	209	24.1	23.8744	25.4366	26.5371	28.526
2009-07-29	210	25.2	25.7728	27.8222	28.924	30.6385
2009-07-30	211	25.6	25.8774	27.8509	28.9447	30.6937
2009-07-31	212	25.8	26.2232	28.2307	29.4225	31.0748
2009-08-01	213	25.4	25.5798	27.4671	28.3838	30.4267
2009-08-02	214	26.2	26.2771	28.0506	29.0429	31.0771
2009-08-03	215	24.6	24.5694	26.1607	27.1029	29.2446
2009-08-04	216	26.6	26.4133	28.2565	29.2398	31.3091
2009-08-05	217	27.7	27.5579	29.4507	30.0141	32.5014
2009-08-06	218	26.4	26.4946	28.2225	28.7397	31.3183
2009-08-07	219	25.8	25.504	27.1114	27.9116	30.202
2009-08-08	220	26.9	26.812	28.4749	29.3118	31.6618
2009-08-09	221	28.8	28.8442	30.6361	31.193	33.7874
2009-08-10	222	28.3	28.0718	29.8311	30.3154	32.9415
2009-08-11	223	24.5	24.6087	26.0288	26.8006	29.0917
2009-08-12	224	23.9	23.8435	25.2728	26.4526	28.4843
2009-08-13	225	25.9	26.2064	28.0434	29.3663	31.1505
2009-08-14	226	27.3	27.5073	29.425	30.647	32.4672
2009-08-15	227	27	27.1248	28.9502	30.1872	32.0035
2009-08-16	228	28.5	28.5184	30.3321	31.6066	33.4354
2009-08-17	229	27.4	28.9068	30.905	32.1434	33.9683
2009-08-18	230	27.8	27.7087	29.5452	30.8574	32.5739
2009-08-19	231	28.2	27.92	29.8113	31.0252	32.749
2009-08-20	232	25.7	25.8202	27.3101	28.6725	30.4185
2009-08-21	233	24.7	24.7557	26.5604	27.844	29.6598
2009-08-22	234	25.1	25.3399	27.0535	28.3958	30.1901
2009-08-23	235	25	25.6583	27.6807	28.8482	30.5927
2009-08-24	236	25.8	25.973	27.7959	29.1373	30.9989
2009-08-25	237	24.8	24.9887	26.7737	28.0518	29.8479
2009-08-26	238	24.7	24.0489	25.5979	26.9431	28.895
2009-08-27	239	24	23.8749	25.3575	26.6851	28.5756
2009-08-28	240	24	24.4551	26.3099	27.5174	29.3184
2009-08-29	241	23.1	22.7033	24.4401	25.7592	27.6616
2009-08-30	242	21.3	21.4241	22.9335	24.2834	26.1363
2009-08-31	243	22.3	22.2285	24.0262	25.3203	27.2395
2009-09-01	244	23.7	23.4542	25.2459	26.5604	28.5092
2009-09-02	245	23.5	23.6853	25.4785	26.7387	28.6987
2009-09-03	246	23.3	23.3871	25.149	26.4076	28.3802
2009-09-04	247	23.9	23.8843	25.7627	27.0027	28.8741
2009-09-05	248	24.7	24.503	26.1713	27.5317	29.3893
2009-09-06	249	24.9	25.0037	26.7327	28.0751	29.918
2009-09-07	250	23.7	23.5839	25.1284	26.5036	28.2691
2009-09-08	251	24.2	24.2734	26.0989	27.3795	29.2415
2009-09-09	252	23.4	23.6421	25.4287	26.7063	28.5513
2009-09-10	253	22.2	22.0099	23.8236	25.1031	26.9314
2009-09-11	254	20.1	20.2735	21.8135	23.202	25.0809
2009-09-12	255	19.3	19.4386	21.0897	22.4123	24.1882
2009-09-13	256	20.3	20.5195	22.4069	23.6665	25.5245
2009-09-14	257	19.9	19.5499	21.0711	22.3919	24.3077
2009-09-15	258	20.4	20.744	22.5103	23.7812	25.624
2009-09-16	259	20.4	20.3571	22.0779	23.3949	25.2907
2009-09-17	260	21	20.4457	22.1794	23.521	25.4192
2009-09-18	261	21.7	21.7272	23.408	24.7227	26.5049
2009-09-19	262	21.9	22.343	23.968	25.3524	27.1837
2009-09-20	263	21.5	21.4787	23.2019	24.5511	26.2783
2009-09-21	264	18.6	18.5711	20.0115	21.3501	23.1536
2009-09-22	265	19.1	19.3853	21.1148	22.5131	24.2215
2009-09-23	266	20.5	20.3127	22.0705	23.3684	25.1172
2009-09-24	267	20.2	19.7438	21.3718	22.6957	24.4663
2009-09-25	268	20.1	19.7216	21.2823	22.6099	24.3557
2009-09-26	269	21.7	20.9508	22.5231	23.888	25.7255
2009-09-27	270	20.5	20.6889	22.0659	23.3847	25.2309
2009-09-28	271	20.6	20.8341	22.4378	23.7841	25.5467
2009-09-29	272	20.7	20.7	22.5	23.6	25.4
2009-09-30	273	22.2	22.2	24	25.1	26.9
2009-10-01	274	21.5	21.5	23.3	24.4	26.2
2009-10-02	275	19	19	20.8	21.9	23.7
2009-10-03	276	17.3	17.3	19.1	20.2	22
2009-10-04	277	17.4	17.4	19.2	20.3	22.1
2009-10-05	278	17.1	17.1	18.9	20	21.8
2009-10-06	279	18.5	18.5	20.3	21.4	23.2
2009-10-07	280	18.1	18.1326	19.4415	20.2869	21.6974
2009-10-08	281	16.9	16.9305	18.1525	18.9419	20.2589
2009-10-09	282	15.7	15.7283	16.8636	17.597	18.8204
2009-10-10	283	15	15.027	16.1117	16.8124	17.9813
2009-10-11	284	15.7	15.7283	16.8636	17.597	18.8204
2009-10-12	285	14.8	14.8267	15.8969	16.5882	17.7415
2013-06-01	152	20.2	20.4309	21.8615	22.8145	23.9933
2013-06-02	153	20.9	21.1389	22.619	23.6052	24.8248
2013-06-03	154	20	20.2286	21.645	22.5887	23.7558
2013-06-04	155	22.6	22.8583	24.4589	25.5252	26.844
2013-06-05	156	23.6	23.8697	25.5411	26.6546	28.0318
2013-06-06	157	23.8	24.072	25.7576	26.8805	28.2694
2013-06-07	158	24.6	24.8812	26.6234	27.7841	29.2196
2013-06-08	159	24.5	24.78	26.5152	27.6711	29.1008
2013-06-09	160	26	26.2972	28.1385	29.3653	30.8825
2013-06-10	161	26.6	26.904	28.7879	30.0429	31.5952
2013-06-11	162	23.8	24.072	25.7576	26.8805	28.2694
2013-06-12	163	20.3	20.532	21.9697	22.9275	24.1121
2013-06-13	164	22.3	22.5549	24.1342	25.1864	26.4877
2013-06-14	165	23.9	24.1732	25.8658	26.9934	28.3882
2013-06-15	166	23.6	23.8697	25.5411	26.6546	28.0318
2013-06-16	167	22	22.2514	23.8095	24.8475	26.1314
2013-06-17	168	22.9	23.1617	24.7835	25.864	27.2004
2013-06-18	169	21.7	21.948	23.4848	24.5087	25.775
2013-06-19	170	23.9	24.6484	26.4457	27.7599	29.5067
2013-06-20	171	24.8	25.3919	27.3855	28.5468	30.2045
2013-06-21	172	25.3	25.8866	27.781	28.9877	30.7114
2013-06-22	173	24.1	24.5594	26.5599	27.7288	29.4313
2013-06-23	174	21.7	22.2495	23.9837	25.2919	27.0327
2013-06-24	175	22.7	23.2239	25.0355	26.3629	28.0653
2013-06-25	176	24	24.2596	26.1966	27.4064	29.0389
2013-06-26	177	23.6	24.3512	26.2878	27.5525	29.1855
2013-06-27	178	24	24.6899	26.8612	28.0484	29.5739
2013-06-28	179	24.9	25.4088	27.5325	28.6442	30.1941
2013-06-29	180	25.7	26.1335	28.1402	29.3322	30.914
2013-06-30	181	26.8	27.1648	29.4145	30.409	31.9926
2013-07-01	182	26	26.5418	28.5953	29.7114	31.3799
2013-07-02	183	24.8	25.0799	26.5237	27.8459	29.5243
2013-07-03	184	25.2	25.6635	27.9679	28.8948	30.4869
2013-07-04	185	24.8	24.8477	26.3182	27.6556	29.5477
2013-07-05	186	25	25.5758	27.4521	28.6676	30.3729
2013-07-06	187	24.3	25.0432	26.9973	28.2186	29.9062
2013-07-07	188	24.5	24.4111	26.0071	27.3417	29.1455
2013-07-08	189	24.7	24.8238	26.2065	27.5017	29.1111
2013-07-09	190	25.3	25.5033	27.0551	28.3755	30.1046
2013-07-10	191	25.8	25.9183	27.4548	28.7657	30.6004
2013-07-11	192	25.2	25.2462	26.7244	28.028	29.8739
2013-07-12	193	24.1	24.1317	25.4864	26.8126	28.3153
2013-07-13	194	24.9	25.2186	26.7042	28.0542	29.6009
2013-07-14	195	24.4	24.7712	26.2667	27.5342	29.1734
2013-07-15	196	26.4	26.4475	28.1733	29.3812	31.0687
2013-07-16	197	27.4	27.3429	28.886	30.0219	31.511
2013-07-17	198	24.3	24.4901	25.9519	27.2367	28.793
2013-07-18	199	25.7	25.9116	27.6002	28.8058	30.4581
2013-07-19	200	26.7	26.6059	28.5282	29.6104	31.1178
2013-07-20	201	27	26.9132	28.7314	29.9062	31.3342
2013-07-21	202	27.1	27.1094	28.8658	30.0286	31.5479
2013-07-22	203	27.1	27.1079	28.7462	30.0279	31.513
2013-07-23	204	25.5	25.705	27.0406	28.3955	29.6262
2013-07-24	205	24.8	25.2685	27.0194	28.0507	29.2761
2013-07-25	206	26.1	26.603	28.8164	29.7019	31.2614
2013-07-26	207	26	27.0231	29.1875	30.1222	31.6425
2013-07-27	208	25.4	25.7492	27.6155	28.7559	30.2709
2013-07-28	209	25.2	25.199	26.5964	27.917	29.3734
2013-07-29	210	25.8	26.656	28.5073	29.6605	31.1377
2013-07-30	211	25.5	25.7171	27.4192	28.7375	30.3786
2013-07-31	212	26.2	27.0483	28.9665	30.0856	31.4849
2013-08-01	213	27.8	28.0327	30.135	31.2124	32.7139
2013-08-02	214	28.2	28.1963	29.9142	31.1448	32.7596
2013-08-03	215	28.6	28.5431	30.5514	31.5651	33.0349
2013-08-04	216	28	28.1142	29.8572	31.1028	32.6408
2013-08-05	217	27.9	27.9284	29.6775	30.9114	32.3129
2013-08-06	218	25.9	26.1696	27.7151	28.9608	30.4364
2013-08-07	219	28.7	28.7127	30.4863	31.7401	33.1486
2013-08-08	220	29.3	29.4339	31.2365	32.4015	33.6031
2013-08-09	221	29.3	29.2463	30.7424	32.0956	33.3056
2013-08-10	222	26.6	27.098	28.6899	29.9795	31.3255
2013-08-11	223	28.7	29.1035	30.9906	32.2052	33.4442
2013-08-12	224	28.8	29.4907	31.4103	32.6043	33.6801
2013-08-13	225	28.6	29.1359	31.09	32.2383	33.3029
2013-08-14	226	28.3	29.0323	31.0229	32.1391	33.2618
2013-08-15	227	28.5	28.6904	30.7128	31.7194	32.9827
2013-08-16	228	28.6	28.7521	30.7402	31.7621	32.9513
2013-08-17	229	28.2	28.4162	30.3939	31.3656	32.6136
2013-08-18	230	28.6	28.8493	30.7279	31.8833	33.1222
2013-08-19	231	27.7	28.4727	30.4433	31.4694	32.6711
2013-08-20	232	26.8	27.4596	29.314	30.5032	31.8012
2013-08-21	233	28.8	28.9712	31.1488	31.8305	33.005
2013-08-22	234	29.3	29.5347	31.3622	32.5271	33.883
2013-08-23	235	25	25.481	26.9656	28.3018	29.7316
2013-08-24	236	26.1	26.8683	28.8522	29.8952	31.0975
2013-08-25	237	26.3	26.4319	28.3507	29.547	30.8089
2013-08-26	238	26.5	26.8539	28.9219	29.7273	30.8939
2013-08-27	239	25.4	25.8453	27.7237	28.8295	29.9421
2013-08-28	240	26	25.8856	28.0201	28.9119	30.2743
2013-08-29	241	24.8	24.6066	25.9309	27.0628	28.1007
2013-08-30	242	24.2	25.1593	27.1873	28.1959	29.317
2013-08-31	243	23.3	23.7593	25.5706	26.7193	27.9859
2013-09-01	244	23.2	23.6845	25.5532	26.6821	28.1283
2013-09-02	245	22.7	22.8133	24.704	25.7703	27.1043
2013-09-03	246	22.4	22.1956	24.2208	25.2004	26.5884
2013-09-04	247	22.2	22.2751	24.191	25.242	26.5839
2013-09-05	248	21.6	21.8126	23.3811	24.3422	25.7035
2013-09-06	249	20.9	20.843	22.3835	23.645	25.1988
2013-09-07	250	21.9	22.2093	23.8307	25.1689	26.6221
2013-09-08	251	22.2	22.6606	24.3808	25.6662	27.1105
2013-09-09	252	22.9	22.9954	24.7316	26.0569	27.5759
2013-09-10	253	21.6	21.6998	23.2305	24.5566	26.177
2013-09-11	254	21.2	21.1363	22.5871	23.9449	25.5984
2013-09-12	255	23.2	23.5148	25.1139	26.4626	28.1328
2013-09-13	256	23	22.8237	24.2033	25.5592	27.1798
2013-09-14	257	22.5	22.5744	24.0968	25.4399	26.9485
2013-09-15	258	23.4	23.9932	25.5517	26.7783	28.2039
2013-09-16	259	21	20.8876	22.6942	23.9183	25.2686
2013-09-17	260	22.3	22.4381	24.0616	25.4749	27.0907
2013-09-18	261	24.1	23.8026	25.4617	26.8436	28.4492
2013-09-19	262	24	24.6589	26.4088	27.4484	28.6283
2013-09-20	263	22.8	22.6954	24.4772	25.7233	27.2419
2013-09-21	264	23.4	23.7102	25.3371	26.6229	28.0815
2013-09-22	265	23.3	23.6289	25.1471	26.3794	27.4936
2013-09-23	266	23.2	23.4055	25.1483	26.2505	27.4972
2013-09-24	267	21.2	21.2654	22.7467	24.0515	25.8014
2013-09-25	268	20.1	20.8711	22.5739	23.7344	25.0606
2013-09-26	269	17.4	17.63	19.329	20.6031	21.9434
2013-09-27	270	17.9	17.7125	19.5467	20.8077	22.388
2013-09-28	271	17.5	17.5969	19.0201	20.3993	21.906
2013-09-29	272	17.7	17.6398	19.0928	20.469	22.1696
2013-09-30	273	20.9	21.3784	22.9115	24.2915	25.7288
2013-10-01	274	21.6	22.2137	23.9477	25.1475	26.2645
2013-10-02	275	19.5	19.9852	21.6	22.2157	23.949
2013-10-03	276	16.3	16.6964	18.3659	18.7363	20.7512
2013-10-04	277	17.1	17.0965	18.7555	19.7051	21.7075
2013-10-05	278	19.7	19.3541	20.9113	21.7792	23.6164
2013-10-06	279	21.7	21.8077	23.2264	23.3422	25.1471
2013-10-07	280	22.8	23.1213	24.6076	25.1676	27.2454
2013-10-08	281	20.5	20.6869	22.0922	22.3855	24.8824
2013-10-09	282	20.6	20.9069	22.6203	23.3494	25.4558
2013-10-10	283	20.8	20.4104	22.0911	22.8821	24.9482
2013-10-11	284	18.4	18.4718	20.1438	20.6709	22.3018
2013-10-12	285	15.8	15.3645	17.1937	17.8797	19.4799
2013-10-13	286	16.5	16.1603	17.8149	18.7938	20.4983
2014-06-01	152	24.3	24.3463	26.0146	27.25	28.4681
2014-06-02	153	22.1	22.1421	23.4459	24.5459	26.0974
2014-06-03	154	19	19.0362	20.2981	21.46	22.8709
2014-06-04	155	23.3	23.3444	24.9706	26.131	27.2472
2014-06-05	156	23	23.0438	24.6972	25.8417	27.2834
2014-06-06	157	23.3	23.3444	25.1373	26.4792	27.5413
2014-06-07	158	22.9	22.9436	24.7169	25.9661	27.3552
2014-06-08	159	20.9	20.9398	22.6	23.7776	25.1466
2014-06-09	160	21.9	21.9417	23.7634	24.9601	26.3181
2014-06-10	161	22.8	22.8434	24.5581	25.8262	27.1323
2014-06-11	162	20.6	20.6392	22.2296	23.4916	24.8528
2014-06-12	163	21.1	21.1402	22.8631	24.1607	25.7191
2014-06-13	164	21.2	21.2404	22.9957	24.1199	25.6811
2014-06-14	165	21.9	21.9417	23.7946	25.149	26.8293
2014-06-15	166	22.6	22.643	24.5043	25.8366	27.4293
2014-06-16	167	23.1	23.144	24.9043	26.1715	27.55
2014-06-17	168	24.2	24.2461	25.9233	27.1033	28.6789
2014-06-18	169	23.7	23.7451	25.6062	26.7309	28.1062
2014-06-19	170	22.5	22.5428	24.163	25.3776	26.724
2014-06-20	171	24.2	24.2461	25.9099	27.1161	28.5861
2014-06-21	172	23.3	23.3444	24.948	26.1671	27.7195
2014-06-22	173	23.8	23.8453	25.6728	26.7251	28.088
2014-06-23	174	22.6	22.643	24.402	25.3163	27.1827
2014-06-24	175	23	23.0438	24.8952	24.1215	27.5568
2014-06-25	176	23.7	23.7451	25.5453	24.8102	28.4946
2014-06-26	177	24.1	24.1459	25.9722	25.7518	28.6008
2014-06-27	178	24.2	24.2461	26.0113	26.6784	29.0776
2014-06-28	179	23.8	23.8453	25.5948	26.5491	28.124
2014-06-29	180	23.9	23.9455	25.6917	26.6355	28.295
2014-06-30	181	24.5	24.5466	26.3162	27.2644	28.6618
2014-07-01	182	25.4	25.4484	27.194	28.5061	29.928
2014-07-02	183	24.8	24.8472	26.4845	27.6442	29.0997
2014-07-03	184	23	23.0438	24.4227	25.5994	27.1098
2014-07-04	185	26.1	26.1497	27.8547	29.2013	30.4872
2014-07-05	186	24.6	24.6468	26.2926	27.4365	28.8864
2014-07-06	187	24.5	24.5466	26.219	27.3514	28.5875
2014-07-07	188	26.3	26.3501	28.0569	29.3915	30.8818
2014-07-08	189	26.1	26.1497	27.7907	29.0417	30.3871
2014-07-09	190	27	27.0514	28.5311	29.7954	31.3154
2014-07-10	191	27.8	27.8529	29.3528	30.7468	32.2631
2014-07-11	192	26.2	26.2499	27.8839	29.4	30.783
2014-07-12	193	24.8	24.8472	26.2491	27.5561	29.1771
2014-07-13	194	25.2	25.248	26.8101	28.1998	29.6906
2014-07-14	195	25.9	25.9493	27.5779	28.9969	30.1633
2014-07-15	196	25.7	25.7489	27.2798	28.6901	30.0441
2014-07-16	197	25.9	25.9493	27.4478	28.7208	30.2943
2014-07-17	198	25	25.0476	26.5889	27.8228	29.353
2014-07-18	199	24.6	24.6468	26.2497	27.5171	28.9136
2014-07-19	200	26.7	26.7508	28.3907	29.4963	31.0395
2014-07-20	201	27	27.0514	28.7768	29.9253	31.6111
2014-07-21	202	26.5	26.5504	28.2574	29.4417	30.6923
2014-07-22	203	25.6	25.6487	27.0315	28.2206	29.5871
2014-07-23	204	22.8	22.8434	24.2178	25.3453	26.8912
2014-07-24	205	22.9	22.9436	24.4226	25.5543	27.0124
2014-07-25	206	28.4	28.4541	29.9618	30.9204	32.0267
2014-07-26	207	23.4	23.4445	24.8045	25.8433	26.9726
2014-07-27	208	24.2	24.2461	25.7828	27.1646	28.3824
2014-07-28	209	25.8	25.8491	27.544	28.7842	30.1718
2014-07-29	210	24.8	24.8472	26.2976	27.602	28.9976
2014-07-30	211	27.8	27.8529	29.4465	30.4936	31.9679
2014-07-31	212	28.7	28.7546	30.3322	31.4622	32.7291
2014-08-01	213	29.9	29.9569	31.4524	32.3568	33.5522
2014-08-02	214	30.4	30.4579	31.2308	31.9997	32.7245
2014-08-03	215	26.2	26.2499	26.801	27.41	27.5516
2014-08-04	216	25.6	25.6487	26.6916	27.4192	28.4789
2014-08-05	217	26.9	26.9512	28.4313	29.6587	31.0824
2014-08-06	218	24.2	24.2461	25.6388	26.8419	28.4735
2014-08-07	219	23.2	23.2442	24.6408	25.808	27.529
2014-08-08	220	25.5	25.5485	27.0032	28.0641	29.3872
2014-08-09	221	26.3	26.3501	27.764	28.8512	29.8372
2014-08-10	222	23.7	23.7451	25.0374	26.2259	27.5296
2014-08-11	223	23.1	23.144	24.8306	26.0892	27.2847
2014-08-12	224	25	25.0476	26.68	27.7918	29.2168
2014-08-13	225	23.2	23.2442	24.5287	25.7931	27.3273
2014-08-14	226	21.4	21.4407	22.7113	23.9747	25.5973
2014-08-15	227	24.1	24.1459	25.57	26.7105	27.4691
2014-08-16	228	24.3	24.3463	25.9638	27.2795	26.2795
2014-08-17	229	23.1	23.144	24.3763	25.5768	24.0078
2014-08-18	230	22.4	22.4426	23.7802	25.0118	23.9209
2014-08-19	231	22.6	22.643	24.0231	25.1166	24.2865
2014-08-20	232	24.6	24.6468	26.163	27.3906	27.7005
2014-08-21	233	23.2	23.2442	24.5382	25.7254	27.3269
2014-08-22	234	24.8	24.8472	26.4207	27.6636	28.9053
2014-08-23	235	24.5	24.5466	26.0268	27.1297	28.6771
2014-08-24	236	25.1	25.1478	26.6899	27.7857	29.3153
2014-08-25	237	25.4	25.4484	26.8274	27.9806	29.5372
2014-08-26	238	25.9	25.9493	27.4941	28.7037	29.9876
2014-08-27	239	25.1	25.1478	26.5669	27.6213	28.7842
2014-08-28	240	24.8	24.8472	26.5206	27.7277	28.813
2014-08-29	241	24.2	24.2461	25.7883	27.0506	28.3495
2014-08-30	242	24	24.0457	25.5701	26.849	28.1612
2014-08-31	243	22.9	22.9436	24.3526	25.6556	27.134
2014-09-01	244	23.2	23.2442	24.6373	25.9448	27.3027
2014-09-02	245	22.8	22.8434	23.9921	25.1941	26.4931
2014-09-03	246	20.2	20.2385	21.3502	22.6755	24.292
2014-09-04	247	22.7	22.7432	24.3719	25.5008	26.5438
2014-09-05	248	23.4	23.4445	25.0593	26.357	27.4273
2014-09-06	249	24.2	24.2461	25.9389	27.0942	28.4293
2014-09-07	250	24.2	24.2461	25.9014	27.0497	28.1356
2014-09-08	251	23.4	23.4445	25.0015	26.1308	27.4053
2014-09-09	252	22.4	22.4426	24.0816	25.3486	26.5345
2014-09-10	253	21.6	21.6411	23.3235	24.4219	25.3688
2014-09-11	254	22.7	22.7432	24.3918	25.582	26.9226
2014-09-12	255	21.9	21.9417	23.3536	24.5347	26.0062
2014-09-13	256	23.3	23.3444	24.8435	26.0643	27.3597
2014-09-14	257	23.2	23.2442	24.7516	25.8053	26.5571
2014-09-15	258	22.7	22.7432	24.2959	25.4109	26.827
2014-09-16	259	21.7	21.7413	23.3396	24.3743	25.8169
2014-09-17	260	20.4	20.4388	21.9115	23.0468	24.5829
2014-09-18	261	19.2	19.2365	20.6454	21.8483	23.1184
2014-09-19	262	20.1	20.1383	21.8415	23.0248	24.3271
2014-09-20	263	20.8	20.8396	22.4523	23.6328	25.0489
2014-09-21	264	20.2	20.2385	21.7938	23.0908	24.2494
2014-09-22	265	21.5	21.5409	23.1344	24.2946	26.0278
2014-09-23	266	22.9	22.9436	24.4536	25.3963	26.1063
2014-09-24	267	19.6	19.6373	21.0093	22.226	23.6094
2014-09-25	268	21.5	21.5409	23.2118	24.5075	26.125
2014-09-26	269	21.2	21.2404	22.6672	23.8362	25.1897
2014-09-27	270	21.3	21.3405	22.9412	24.108	25.0821
2014-09-28	271	21.8	21.8415	23.2866	24.4941	26.0225
2014-09-29	272	19.7	19.7375	21.0335	22.2562	23.9365
2014-09-30	273	19.5	19.5371	21.0404	22.2395	23.34
2014-10-01	274	19	19.0362	20.4919	21.7069	22.789
2014-10-02	275	18.2	18.2346	19.5752	20.7605	22.353
2014-10-03	276	16.2	16.2308	17.7644	18.9493	20.3085
2014-10-04	277	17	17.0324	18.5889	19.7768	20.8435
2014-10-05	278	16.9	16.9322	18.4598	19.5821	20.4539
2014-10-06	279	16.4	16.4312	18.0458	19.2329	20.6243
2014-10-07	280	15.8	15.8301	17.4525	18.6673	20.0264
2014-10-08	281	15.9	15.9303	17.597	18.7976	20.2641
2014-10-09	282	17.8	17.8339	19.4916	20.6639	22.0425
2014-10-10	283	19.6	19.6373	21.1479	22.2347	23.2361
2014-10-11	284	19.4	19.4369	20.8541	21.904	22.5861
2014-10-12	285	20.1	20.1383	21.626	22.7527	23.8657
2014-10-13	286	17.7	17.7337	19.1993	20.4246	21.2961
2015-06-15	166	24.1	24.7411	26.2146	27.6666	29.5783
2015-06-16	167	23.3	24.5941	26.1454	27.5605	29.434
2015-06-17	168	23.1	24.0181	25.4445	26.9159	28.9303
2015-06-18	169	24.8	25.8575	27.267	28.7868	30.6225
2015-06-19	170	24.4	25.6371	27.0677	28.5124	30.2764
2015-06-20	171	20	20.7246	22.0396	23.6548	25.4711
2015-06-21	172	22.3	23.4373	24.898	26.3547	28.2557
2015-06-22	173	23.4	24.3237	25.8556	27.29	29.2203
2015-06-23	174	24	25.1615	26.6682	28.0651	29.9467
2015-06-24	175	25.1	25.9847	27.4438	28.8761	30.9932
2015-06-25	176	23.5	24.0684	25.4014	26.9495	28.908
2015-06-26	177	21.5	22.1574	23.4583	25.0376	26.8931
2015-06-27	178	24.9	25.8388	27.2261	28.7723	30.6546
2015-06-28	179	24.2	25.2422	26.7835	28.2102	30.1226
2015-06-29	180	25	26.1089	27.6273	29.0429	30.9857
2015-06-30	181	24.4	25.7702	27.124	28.6155	30.5652
2015-07-01	182	23.4	24.0105	25.6537	27.1239	28.9377
2015-07-02	183	23.4	24.2345	25.7836	27.1688	29.1765
2015-07-03	184	22.7	23.6895	25.2347	26.6892	28.5801
2015-07-04	185	23.1	24.2716	25.6531	27.1201	29.0448
2015-07-05	186	23.3	24.4965	25.966	27.4061	29.3526
2015-07-06	187	24.2	25.5919	26.998	28.4166	30.4356
2015-07-07	188	24.1	24.7257	26.0023	27.6282	29.4714
2015-07-08	189	22.6	23.2322	24.5248	26.1669	27.7035
2015-07-09	190	25.6	26.4825	27.7687	29.3664	31.1687
2015-07-10	191	28	29.0672	30.3495	31.8692	33.8527
2015-07-11	192	29.3	30.3316	31.6321	33.1276	35.0306
2015-07-12	193	25	25.2277	26.4822	28.0173	29.133
2015-07-13	194	23.1	23.6056	25.0783	26.5543	28.1116
2015-07-14	195	25.2	26.2998	27.8134	29.3024	31.2416
2015-07-15	196	27.5	28.4723	29.8204	31.3084	33.0823
2015-07-16	197	25	25.6566	27.1198	28.6162	30.3428
2015-07-17	198	24	24.7071	26.1773	27.6361	29.6425
2015-07-18	199	23.8	24.8418	26.1612	27.7382	29.7998
2015-07-19	200	24.8	25.6397	26.9922	28.5273	30.6127
2015-07-20	201	27.7	27.9212	29.2771	30.8046	32.8184
2015-07-21	202	26.7	27.6582	28.9786	30.5499	32.5325
2015-07-22	203	27	27.9262	29.2966	30.8489	32.7159
2015-07-23	204	26.2	27.0742	28.3533	29.9488	31.7413
2015-07-24	205	24.5	25.1041	26.415	27.9632	29.7297
2015-07-25	206	25.4	25.7474	27.0152	28.5291	29.8564
2015-07-26	207	27.5	28.6497	30.0935	31.4872	33.4969
2015-07-27	208	25.9	26.9363	28.2645	29.8053	31.6277
2015-07-28	209	27.7	28.8116	30.1875	31.6546	33.4433
2015-07-29	210	26.3	27.1195	28.3907	29.9399	31.5136
2015-07-30	211	28.5	29.4921	30.878	32.3424	34.1495
2015-07-31	212	27.6	29.0817	30.4939	31.9326	33.7693
2015-08-01	213	28.2	29.2382	30.6191	32.128	33.9058
2015-08-02	214	26.5	27.564	28.8696	30.3896	32.1581
2015-08-03	215	27.7	28.498	29.8815	31.3636	32.9732
2015-08-04	216	27.5	28.0829	29.5059	30.9623	32.3869
2015-08-05	217	28.8	29.8524	31.3061	32.7019	34.3691
2015-08-06	218	29.1	30.2328	31.6816	33.0682	34.8931
2015-08-07	219	30.1	30.7905	32.1191	33.6292	35.5272
2015-08-08	220	27.6	28.6548	30.0342	31.5147	33.2658
2015-08-09	221	26.6	27.8835	29.3301	30.674	32.3214
2015-08-10	222	26	26.9329	28.3664	29.8238	31.6461
2015-08-11	223	26.2	27.1044	28.4637	29.9523	31.7703
2015-08-12	224	27.4	28.203	29.632	31.0501	32.8733
2015-08-13	225	26.3	27.363	28.8482	30.2981	31.9135
2015-08-14	226	26.6	27.6578	29.1813	30.5734	32.2267
2015-08-15	227	27.1	27.7532	29.2489	30.6346	32.5579
2015-08-16	228	25.3	26.1199	27.4211	28.9328	30.4987
2015-08-17	229	26.3	26.12	27.493	27.9616	30.6273
2015-08-18	230	27.8	29.0718	30.4922	29.7289	33.336
2015-08-19	231	26.9	27.4285	28.7934	28.1111	32.0173
2015-08-20	232	25.9	26.5545	27.9859	27.504	31.0525
2015-08-21	233	24.8	25.5396	27.0016	26.508	30.1741
2015-08-22	234	25	25.7874	27.2091	26.6601	30.4503
2015-08-23	235	26.1	26.9954	28.4313	27.9778	31.7718
2015-08-24	236	26.1	26.8244	28.2213	27.2293	30.9581
2015-08-25	237	21.9	22.0122	23.326	21.6994	26.0251
2015-08-26	238	23.1	23.9026	25.3624	24.7722	28.6404
2015-08-27	239	24.1	24.9117	26.5181	26.0506	29.5088
2015-08-28	240	23	23.9849	25.3546	24.9282	28.7175
2015-08-29	241	24.1	24.3906	25.752	25.0928	29.0985
2015-08-30	242	24.5	26.0057	27.4495	27.9207	30.4981
2015-08-31	243	25.9	27.2012	28.5842	29.8261	31.7642
2015-09-01	244	26	27.0173	28.4339	29.6473	31.2037
2015-09-02	245	24.1	24.9997	26.319	27.7282	29.5894
2015-09-03	246	23.4	23.9261	25.3954	26.7295	28.5461
2015-09-04	247	24.2	25.6355	27.11	28.4035	30.3731
2015-09-05	248	22.8	23.6624	25.0055	26.3947	28.2234
2015-09-06	249	22.7	23.0394	24.4448	25.7005	27.2333
2015-09-07	250	22.8	23.4603	24.9282	26.2124	27.9246
2015-09-08	251	22.5	23.175	24.6359	25.6559	27.0688
2015-09-09	252	22.4	23.0693	24.5408	25.618	27.0776
2015-09-10	253	22.4	22.884	24.4851	25.7521	27.5186
2015-09-11	254	21	21.6469	23.0712	24.454	26.4187
2015-09-12	255	19.3	19.9531	21.3963	22.7774	24.722
2015-09-13	256	19.7	20.3381	21.8454	23.1648	24.9906
2015-09-14	257	21.3	22.2826	23.6687	25.049	26.9219
2015-09-15	258	22.1	22.0745	23.5724	24.8637	26.5957
2015-09-16	259	21.2	22.1899	23.6726	24.8768	26.42
2015-09-17	260	21.3	22.0438	23.533	24.7168	26.0857
2015-09-18	261	21.6	22.4489	23.915	25.198	26.6912
2015-09-19	262	21.8	22.4111	23.8913	25.1931	26.8807
2015-09-20	263	21.7	22.662	24.0918	25.446	27.3729
2015-09-21	264	21.3	22.5089	23.8619	25.2678	27.2736
2015-09-22	265	23.1	23.9841	25.4306	26.7455	28.6492
2015-09-23	266	21.3	21.218	22.5578	23.9893	25.8922
2015-09-24	267	22.1	22.6452	24.0537	25.4116	27.3144
2015-09-25	268	22.6	23.5501	24.9444	26.2798	28.1861
2015-09-26	269	21.6	21.9285	23.3799	24.7311	26.701
2015-09-27	270	20.5	20.9201	22.3314	23.6943	25.5809
2015-09-28	271	21.9	22.3084	23.6649	25.0017	26.8713
2015-09-29	272	22.6	23.2537	24.7164	26.0487	27.6596
2015-09-30	273	21.3	22.0655	23.3871	24.7737	26.3542
2015-10-01	274	16.9	16.807	18.0851	19.3469	20.5688
2015-10-02	275	15.9	16.3284	17.8764	19.1859	20.9379
2015-10-03	276	18.7	18.4796	20.0173	21.3937	23.1723
2015-10-04	277	16.3	17.201	18.594	19.9536	21.798
2015-10-05	278	17.4	17.1751	18.7238	20.0264	21.8512
2015-10-06	279	17.5	17.2108	18.8017	20.1263	21.8143
2015-10-07	280	19.1	18.7668	20.2786	21.6869	23.5651
2015-10-08	281	19.4	19.2595	20.6778	22.1008	23.4495
2015-10-09	282	16.2	15.3771	16.8318	18.3758	19.8389
2015-10-10	283	13.2	12.908	14.2482	15.7379	17.5016
2015-10-11	284	10.2	10.4935	11.8689	13.3317	15.1535
2015-10-12	285	12.9	12.4061	13.6531	14.2307	15.1886
2015-10-13	286	14.6	14.9167	19.4895	18.7169	19.3592
2015-10-14	287	16.3	15.6635	17.5263	18.2247	19.5242
2015-10-15	288	17.2	16.5427	18.0348	19.4707	21.2427
2015-10-16	289	17.2	16.9973	18.4686	19.9199	21.7901
2015-10-17	290	17.3	16.5102	17.996	19.426	21.1564
