# Supplementary material for: Phenology and Seed Yield Performance of Determinate Soybean Cultivars Grown at Elevated Temperatures in a Temperate Region
Source: PLoS One. 2016 Nov 3;11(11):e0165977. doi: 10.1371/journal.pone.0165977 (PMC5094742; doi:10.1371/journal.pone.0165977)
Supplement: S2 Dataset — (XLSX) [file pone.0165977.s002.xlsx]

## Sheet: Phenology_Planted at mid-June
Cultivar	Sowing Date	Temp. Trt.	Mean air temperature					Days between phenophase					Development rate
			VER1	R1R5	R5R7	R1R7	VER7	VER1	R1R5	R5R7	R1R7	VER7	VER1	R1R5	R5R7	R1R7	VER7
Sipaldalkong	2009.06.15	AT	24.1	25.7	23.2	24.1	24.1	32	24	42	66	98	0.03125	0.0416667	0.0238095	0.0151515	0.0102041
Sipaldalkong	2009.06.15	AT+1.5	25.7	27.3	25.1	25.9	25.9	30	25	42	67	97	0.0333333	0.04	0.0238095	0.0149254	0.0103093
Sipaldalkong	2009.06.15	AT+3.0	26.7	28.3	26.4	27.1	27	30	25	42	67	97	0.0333333	0.04	0.0238095	0.0149254	0.0103093
Sipaldalkong	2009.06.15	AT+5.0	28.2	30.6	27.6	28.8	28.6	31	27	43	70	101	0.0322581	0.037037	0.0232558	0.0142857	0.00990099
Sipaldalkong	2013.06.15	AT	25.1	27.3	24.8	25.9	25.6	29	27	37	64	93	0.0344828	0.037037	0.027027	0.015625	0.0107527
Sipaldalkong	2013.06.15	AT+1.5	26.9	29.2	26.4	27.6	27.4	29	28	37	65	94	0.0344828	0.0357143	0.027027	0.0153846	0.0106383
Sipaldalkong	2013.06.15	AT+3.0	28.2	30.5	27.4	28.7	28.6	30	28	37	65	95	0.0333333	0.0357143	0.027027	0.0153846	0.0105263
Sipaldalkong	2013.06.15	AT+5.0	29.9	32	28.2	29.9	29.9	32	29	38	67	99	0.03125	0.0344828	0.0263158	0.0149254	0.010101
Sipaldalkong	2014.06.20	AT	25.2	25.4	22.8	23.8	24.2	30	24	40	64	94	0.0333333	0.0416667	0.025	0.015625	0.0106383
Sipaldalkong	2014.06.20	AT+1.5	26.9	26.5	24.3	25.1	25.7	31	25	40	65	96	0.0322581	0.04	0.025	0.0153846	0.0104167
Sipaldalkong	2014.06.20	AT+3.0	27.9	27.6	25.3	26.2	26.7	32	26	41	67	99	0.03125	0.0384615	0.0243902	0.0149254	0.010101
Sipaldalkong	2014.06.20	AT+5.0	29.5	28.5	26.6	27.3	28	31	27	41	68	99	0.0322581	0.037037	0.0243902	0.0147059	0.010101
Sipaldalkong	2015.06.15	AT	25.2	28.1	24.2	25.8	25.6	31	26	36	62	93	0.0322581	0.0384615	0.0277778	0.016129	0.0107527
Sipaldalkong	2015.06.15	AT+1.5	26.5	29.4	25.8	27.3	27.1	29	27	36	63	92	0.0344828	0.037037	0.0277778	0.015873	0.0108696
Sipaldalkong	2015.06.15	AT+3.0	28.1	30.7	25.9	28.1	28.1	31	29	36	65	96	0.0322581	0.0344828	0.0277778	0.0153846	0.0104167
Sipaldalkong	2015.06.15	AT+5.0	30.1	32.3	27.9	30	30	32	32	36	68	100	0.03125	0.03125	0.0277778	0.0147059	0.01
Daewonkong	2009.06.15	AT	24.1	25.7	23.1	23.9	23.9	34	22	46	68	102	0.0294118	0.0454545	0.0217391	0.0147059	0.00980392
Daewonkong	2009.06.15	AT+1.5	25.9	27.3	24.8	25.6	25.7	33	22	49	71	104	0.030303	0.0454545	0.0204082	0.0140845	0.00961538
Daewonkong	2009.06.15	AT+3.0	26.9	28.3	26	26.7	26.7	33	22	49	71	104	0.030303	0.0454545	0.0204082	0.0140845	0.00961538
Daewonkong	2009.06.15	AT+5.0	28.3	30.6	27.3	28.3	28.3	33	24	52	75	108	0.030303	0.0416667	0.0192308	0.0133333	0.00925926
Daewonkong	2014.06.20	AT	25.2	25.2	22.5	23.4	24	34	22	43	65	99	0.0294118	0.0454545	0.0232558	0.0153846	0.010101
Daewonkong	2014.06.20	AT+1.5	26.8	26.6	23.8	24.7	25.4	33	23	46	69	102	0.030303	0.0434783	0.0217391	0.0144928	0.00980392
Daewonkong	2014.06.20	AT+3.0	27.8	27.7	24.9	25.8	26.5	34	23	46	69	103	0.0294118	0.0434783	0.0217391	0.0144928	0.00970874
Daewonkong	2014.06.20	AT+5.0	29.4	28.5	26.2	26.9	27.8	34	23	46	69	103	0.0294118	0.0434783	0.0217391	0.0144928	0.00970874
Daewonkong	2015.06.20	AT	25.9	28	23.4	25.2	25.5	33	24	38	62	95	0.030303	0.0416667	0.0263158	0.016129	0.0105263
Daewonkong	2015.06.20	AT+1.5	27.3	29.3	24.3	26.3	26.7	33	26	40	66	99	0.030303	0.0384615	0.025	0.0151515	0.010101
Daewonkong	2015.06.20	AT+3.0	29	29.2	24.8	26.6	27.7	36	28	40	68	104	0.0277778	0.0357143	0.025	0.0147059	0.00961538
Daewonkong	2015.06.20	AT+5.0	31	31.5	25.4	28.1	29.4	37	31	40	71	108	0.027027	0.0322581	0.025	0.0140845	0.00925926
	신팔달	-10.0275						26.5794
		1.0047						13.3521
		-0.0189						3.32464
	대원	-9.1261						26.7765
		0.9104						12.1886
		-0.017						3.06255
