# Supplementary material for: Phenology and Seed Yield Performance of Determinate Soybean Cultivars Grown at Elevated Temperatures in a Temperate Region
Source: PLoS One. 2016 Nov 3;11(11):e0165977. doi: 10.1371/journal.pone.0165977 (PMC5094742; doi:10.1371/journal.pone.0165977)
Supplement: S3 Dataset — (XLSX) [file pone.0165977.s003.xlsx]

## Sheet: Mid-June data exc. outlier
Cultivar	Temp. trt.	Pod number (pot-1)	Seed number (pod-1)	Seed number (pot-1)	Single seed weight (mg)	Yield (g pot-1)
Sinpaldalkong	AT	101	1.88119	190	191.053	36.3
Sinpaldalkong	AT	97	2.01031	195	177.949	34.7
Sinpaldalkong	AT	89	1.94382	173	183.815	31.8
Sinpaldalkong	AT	75	2.08	156	223.077	34.8
Sinpaldalkong	AT	99	2	198	189.394	37.5
Sinpaldalkong	AT	96	2.0625	198	191.414	37.9
Sinpaldalkong	AT	91	2.14286	195	204.103	39.8
Sinpaldalkong	AT+1.5	100	2.18	218	181.651	39.6
Sinpaldalkong	AT+1.5	110	1.94545	214	172.897	37
Sinpaldalkong	AT+1.5	74	2.2973	170	189.412	32.2
Sinpaldalkong	AT+1.5	71	2.23944	159	193.711	30.8
Sinpaldalkong	AT+1.5	96	2.29167	220	183.182	40.3
Sinpaldalkong	AT+1.5	82	2.2439	184	188.043	34.6
Sinpaldalkong	AT+1.5	92	2.09783	193	176.684	34.1
Sinpaldalkong	AT+3.0	97	2.12371	206	183.01	37.7
Sinpaldalkong	AT+3.0	118	1.72881	204	175.98	35.9
Sinpaldalkong	AT+3.0	110	1.90909	210	193.81	40.7
Sinpaldalkong	AT+3.0	86	1.89535	163	178.528	29.1
Sinpaldalkong	AT+3.0	91	1.94505	177	172.881	30.6
Sinpaldalkong	AT+3.0	90	1.92222	173	177.457	30.7
Sinpaldalkong	AT+3.0	104	1.85577	193	182.902	35.3
Sinpaldalkong	AT+5.0	105	2.0381	214	182.243	39
Sinpaldalkong	AT+5.0	68	2.16176	147	208.844	30.7
Sinpaldalkong	AT+5.0	78	2.07692	162	204.938	33.2
Sinpaldalkong	AT+5.0	114	1.92982	220	175	38.5
Sinpaldalkong	AT+5.0	99	1.91919	190	190.526	36.2
Sinpaldalkong	AT+5.0	96	1.85417	178	200	35.6
Sinpaldalkong	AT+5.0	94	1.95745	184	178.804	32.9
Sinpaldalkong	AT	71	2.21127	157	201.992	31.7127
Sinpaldalkong	AT	81	2.08642	169	197.09	33.3082
Sinpaldalkong	AT	85	1.96471	167	196.705	32.8497
Sinpaldalkong	AT	77	2.09091	161	194.501	31.3147
Sinpaldalkong	AT	74	2.13514	158	200.65	31.7027
Sinpaldalkong	AT+1.5	91	1.96703	179	187.474	33.5578
Sinpaldalkong	AT+1.5	108	2	216	174.142	37.6146
Sinpaldalkong	AT+1.5	89	1.95506	174	172.579	30.0287
Sinpaldalkong	AT+1.5	80	1.9875	159	195.359	31.0621
Sinpaldalkong	AT+1.5	91	2.01099	183	175.276	32.0755
Sinpaldalkong	AT+3.0	98	1.82653	179	170.853	30.5828
Sinpaldalkong	AT+3.0	95	1.83158	174	179.201	31.181
Sinpaldalkong	AT+3.0	92	1.91304	176	190.286	33.4903
Sinpaldalkong	AT+3.0	90	1.97778	178	186.629	33.2199
Sinpaldalkong	AT+5.0	68	1.58824	108	198.15	21.4002
Sinpaldalkong	AT+5.0	59	1.61017	95	223.808	21.2617
Sinpaldalkong	AT+5.0	77	1.68831	130	187.126	24.3264
Sinpaldalkong	AT+5.0	69	1.73913	120	198.683	23.842
Sinpaldalkong	AT+5.0	40	2.125	85	213.497	18.1472
Sinpaldalkong	AT	60	2.16667	130	208.263	25.6865
Sinpaldalkong	AT	77	2.15584	166	187.124	29.4705
Sinpaldalkong	AT	89	2.04494	182	197.046	33.9502
Sinpaldalkong	AT	72	2.09722	151	204.023	29.1966
Sinpaldalkong	AT	85	1.98824	169	182.267	29.3524
Sinpaldalkong	AT	89	2.22472	198	196.854	36.8188
Sinpaldalkong	AT	90	2.14444	193	194.345	35.664
Sinpaldalkong	AT+1.5	64	2.3125	148	188.449	26.4321
Sinpaldalkong	AT+1.5	63	2.22222	140	200.013	26.5956
Sinpaldalkong	AT+1.5	79	2.06329	163	214.976	33.2813
Sinpaldalkong	AT+1.5	110	2.28182	251	197.013	46.4597
Sinpaldalkong	AT+1.5	83	2.22892	185	186.342	32.7063
Sinpaldalkong	AT+1.5	68	1.98529	135	194.542	24.9171
Sinpaldalkong	AT+1.5	70	1.84286	129	188.154	23.0028
Sinpaldalkong	AT+3.0	94	2.08511	196	184.797	34.2146
Sinpaldalkong	AT+3.0	83	2.20482	183	207.413	36.0504
Sinpaldalkong	AT+3.0	90	2.14444	193	191.748	35.2258
Sinpaldalkong	AT+3.0	91	2.10989	192	181.767	33.2192
Sinpaldalkong	AT+5.0	78	2.07692	162	237.825	36.3153
Sinpaldalkong	AT+5.0	90	2.06667	186	214.945	37.848
Sinpaldalkong	AT+5.0	78	2.08974	163	192.564	29.7143
Sinpaldalkong	AT+5.0	92	1.95652	180	171.251	29.3734
Sinpaldalkong	AT+5.0	57	2.19298	125	203.882	24.1264
Sinpaldalkong	AT+5.0	77	2.12987	164	196.54	30.5472
Sinpaldalkong	AT+5.0	115	2.0087	231	178.135	39.0827
Sinpaldalkong	AT+5.0	123	1.95935	241	186.029	42.1672
Sinpaldalkong	AT+5.0	13	1.62	21.06	219.172	4.6
Sinpaldalkong	AT+5.0	17	1.41	23.97	153.508	3.7
Sinpaldalkong	AT+5.0	6	1.33	7.98	202.213	1.6
Sinpaldalkong	AT+5.0	17	1.65	28.05	159.906	4.5
Sinpaldalkong	AT+5.0	13	1.38	17.94	140.317	2.5
Sinpaldalkong	AT+5.0	5	1.2	6	231.349	1.4
Daewonkong	AT	70	1.92857	135	288.889	39
Daewonkong	AT	72	1.70833	123	282.927	34.8
Daewonkong	AT	77	1.8961	146	258.904	37.8
Daewonkong	AT	71	1.66197	118	272.881	32.2
Daewonkong	AT	86	1.7093	147	244.898	36
Daewonkong	AT	72	1.86111	134	258.955	34.7
Daewonkong	AT	73	1.63014	119	284.034	33.8
Daewonkong	AT	55	1.76364	97	297.938	28.9
Daewonkong	AT+1.5	81	2	162	257.407	41.7
Daewonkong	AT+1.5	86	1.84884	159	250.943	39.9
Daewonkong	AT+1.5	95	2.03158	193	226.425	43.7
Daewonkong	AT+1.5	94	1.94681	183	218.579	40
Daewonkong	AT+1.5	66	1.90909	126	237.302	29.9
Daewonkong	AT+1.5	101	1.92079	194	223.711	43.4
Daewonkong	AT+1.5	95	1.86316	177	246.893	43.7
Daewonkong	AT+1.5	76	1.94737	148	237.162	35.1
Daewonkong	AT+3.0	87	1.72414	150	215.333	32.3
Daewonkong	AT+3.0	95	1.85263	176	231.818	40.8
Daewonkong	AT+3.0	112	1.71429	192	212.5	40.8
Daewonkong	AT+3.0	86	1.97674	170	220	37.4
Daewonkong	AT+3.0	88	1.93182	170	219.412	37.3
Daewonkong	AT+3.0	86	1.83721	158	235.443	37.2
Daewonkong	AT+3.0	76	1.92105	146	230.822	33.7
Daewonkong	AT+5.0	89	1.93258	172	265.116	45.6
Daewonkong	AT+5.0	107	1.62617	174	246.552	42.9
Daewonkong	AT+5.0	81	1.83951	149	226.846	33.8
Daewonkong	AT+5.0	104	1.82692	190	250.526	47.6
Daewonkong	AT+5.0	120	1.81667	218	227.064	49.5
Daewonkong	AT+5.0	113	2.0177	228	237.719	54.2
Daewonkong	AT+5.0	92	1.81522	167	261.078	43.6
Daewonkong	AT	70	2.08571	146	253.248	35.1943
Daewonkong	AT	61	1.83607	112	300.952	31.9791
Daewonkong	AT	75	1.93333	145	236.327	32.7971
Daewonkong	AT	60	2.13333	128	241.187	29.3536
Daewonkong	AT	79	1.87342	148	290.037	40.6367
Daewonkong	AT	78	2.01282	157	242.467	36.1557
Daewonkong	AT	69	2.04348	141	264.89	35.5514
Daewonkong	AT	76	1.92105	146	257.028	35.7195
Daewonkong	AT+1.5	53	1.67925	89	290.107	24.4694
Daewonkong	AT+1.5	61	1.95082	119	315.523	35.5452
Daewonkong	AT+1.5	73	1.91781	140	263.953	35.0212
Daewonkong	AT+1.5	90	1.88889	170	236.713	38.304
Daewonkong	AT+1.5	94	1.82979	172	264.246	43.1678
Daewonkong	AT+1.5	91	1.86813	170	264.298	42.721
Daewonkong	AT+1.5	85	1.84706	157	275.43	40.8924
Daewonkong	AT+1.5	62	1.82258	113	279.272	30.0057
Daewonkong	AT+3.0	65	1.84615	120	263.669	30.0186
Daewonkong	AT+3.0	86	1.83721	158	293.786	43.8003
Daewonkong	AT+3.0	72	1.80556	130	294.361	36.3452
Daewonkong	AT+3.0	64	1.82812	117	318.315	35.2955
Daewonkong	AT+3.0	88	1.86364	164	252.759	39.2424
Daewonkong	AT+3.0	88	1.90909	168	250.806	39.8455
Daewonkong	AT+5.0	76	1.88158	143	272.431	37.0417
Daewonkong	AT+5.0	70	1.75714	123	293.448	34.2816
Daewonkong	AT+5.0	99	1.89899	188	281.218	49.7792
Daewonkong	AT+5.0	63	1.88889	119	282.387	31.9514
Daewonkong	AT+5.0	85	1.89412	161	263.36	40.1402
Daewonkong	AT+5.0	98	1.83673	180	273.535	46.5605
Daewonkong	AT+5.0	92	1.84783	170	310.97	49.8834
Daewonkong	AT+5.0	103	1.84466	190	251.814	45.442
Daewonkong	AT+5.0	4	1.75	7	234.089	1.6
Daewonkong	AT+5.0	7	1.57	10.99	175.862	1.9
Daewonkong	AT+5.0	6	1.83	10.98	205.862	2.3
Daewonkong	AT+5.0	17	1.41	23.97	307.716	7.4
Daewonkong	AT+5.0	13	1.69	21.97	182.586	4
Daewonkong	AT+5.0	8	1.5	12	177.328	2.1
