# Supplementary material for: Phenology and Seed Yield Performance of Determinate Soybean Cultivars Grown at Elevated Temperatures in a Temperate Region
Source: PLoS One. 2016 Nov 3;11(11):e0165977. doi: 10.1371/journal.pone.0165977 (PMC5094742; doi:10.1371/journal.pone.0165977)
Supplement: S4 Dataset — (XLSX) [file pone.0165977.s004.xlsx]

## Sheet: Yield and yield components
Cultivar	Pod number (pot-1)	Seed number (pot-1)	Seed number (pot-1)	1 Seed weight	Yield (pot-1)
Sinpaldalkong	123	1.78788	219.909	214.857	37.6
Sinpaldalkong	122	1.91026	233.051	226.087	41.6
Sinpaldalkong	76	1.74468	132.596	225	25.2
Sinpaldalkong	109	1.67778	182.878	225.568	39.7
Sinpaldalkong	90	1.61468	145.321	207.947	31.4
Sinpaldalkong	100	1.88	188	182.979	34.4
Sinpaldalkong	106	1.9717	209	194.737	40.7
Sinpaldalkong	90	1.83333	165	210.303	34.7
Sinpaldalkong	90	1.91111	172	190.698	32.8
Sinpaldalkong	103	1.69903	175	189.143	33.1
Sinpaldalkong	97	1.72165	167	185.03	30.9
Sinpaldalkong	107	1.80374	193	181.865	35.1
Sinpaldalkong	122	2.12295	259	183.398	47.5
Sinpaldalkong	97	2.15464	209	186.603	39
Sinpaldalkong	98	2.31633	227	195.154	44.3
Sinpaldalkong	104	2.25	234	188.034	44
Sinpaldalkong	87	2.21839	193	195.855	37.8
Sinpaldalkong	107	1.97196	211	185.782	39.2
Sinpaldalkong	107	2.02804	217	178.341	38.7
Sinpaldalkong	119	2.09244	249	179.116	44.6
Sinpaldalkong	109	1.79817	196	173.98	34.1
Sinpaldalkong	101	2.0297	205	178.537	36.6
Sinpaldalkong	114	1.92105	219	174.429	38.2
Sinpaldalkong	89	2.03371	181	187.845	34
Sinpaldalkong	98	2.0102	197	188.832	37.2
Sinpaldalkong	128	1.82812	234	183.333	42.9
Sinpaldalkong	95	2.07368	197	215.736	42.5
Sinpaldalkong	78	2.25641	176	193.75	34.1
Sinpaldalkong	93	2.01075	187	202.674	37.9
Sinpaldalkong	92	2.04348	188	200.532	37.7
Sinpaldalkong	100	1.95	195	210.256	41
Sinpaldalkong	101	1.88119	190	191.053	36.3
Sinpaldalkong	97	2.01031	195	177.949	34.7
Sinpaldalkong	89	1.94382	173	183.815	31.8
Sinpaldalkong	75	2.08	156	223.077	34.8
Sinpaldalkong	99	2	198	189.394	37.5
Sinpaldalkong	96	2.0625	198	191.414	37.9
Sinpaldalkong	91	2.14286	195	204.103	39.8
Sinpaldalkong	100	2.18	218	181.651	39.6
Sinpaldalkong	110	1.94545	214	172.897	37
Sinpaldalkong	74	2.2973	170	189.412	32.2
Sinpaldalkong	71	2.23944	159	193.711	30.8
Sinpaldalkong	96	2.29167	220	183.182	40.3
Sinpaldalkong	82	2.2439	184	188.043	34.6
Sinpaldalkong	92	2.09783	193	176.684	34.1
Sinpaldalkong	97	2.12371	206	183.01	37.7
Sinpaldalkong	118	1.72881	204	175.98	35.9
Sinpaldalkong	110	1.90909	210	193.81	40.7
Sinpaldalkong	86	1.89535	163	178.528	29.1
Sinpaldalkong	91	1.94505	177	172.881	30.6
Sinpaldalkong	90	1.92222	173	177.457	30.7
Sinpaldalkong	104	1.85577	193	182.902	35.3
Sinpaldalkong	105	2.0381	214	182.243	39
Sinpaldalkong	68	2.16176	147	208.844	30.7
Sinpaldalkong	78	2.07692	162	204.938	33.2
Sinpaldalkong	114	1.92982	220	175	38.5
Sinpaldalkong	99	1.91919	190	190.526	36.2
Sinpaldalkong	96	1.85417	178	200	35.6
Sinpaldalkong	94	1.95745	184	178.804	32.9
Sinpaldalkong	71	2.21127	157	201.992	31.7127
Sinpaldalkong	81	2.08642	169	197.09	33.3082
Sinpaldalkong	85	1.96471	167	196.705	32.8497
Sinpaldalkong	77	2.09091	161	194.501	31.3147
Sinpaldalkong	74	2.13514	158	200.65	31.7027
Sinpaldalkong	91	1.96703	179	187.474	33.5578
Sinpaldalkong	108	2	216	174.142	37.6146
Sinpaldalkong	89	1.95506	174	172.579	30.0287
Sinpaldalkong	80	1.9875	159	195.359	31.0621
Sinpaldalkong	91	2.01099	183	175.276	32.0755
Sinpaldalkong	98	1.82653	179	170.853	30.5828
Sinpaldalkong	95	1.83158	174	179.201	31.181
Sinpaldalkong	92	1.91304	176	190.286	33.4903
Sinpaldalkong	90	1.97778	178	186.629	33.2199
Sinpaldalkong	68	1.58824	108	198.15	21.4002
Sinpaldalkong	59	1.61017	95	223.808	21.2617
Sinpaldalkong	77	1.68831	130	187.126	24.3264
Sinpaldalkong	69	1.73913	120	198.683	23.842
Sinpaldalkong	89	2.16854	193	190.861	36.8362
Sinpaldalkong	92	2.09783	193	177.486	34.2548
Sinpaldalkong	82	2.02439	166	196.954	32.6944
Sinpaldalkong	89	2.03371	181	189.21	34.2471
Sinpaldalkong	79	2.17722	172	201.596	34.6745
Sinpaldalkong	87	2.06897	180	197.849	35.6128
Sinpaldalkong	89	2.1236	189	179.481	33.9219
Sinpaldalkong	76	1.97368	150	180.515	27.0772
Sinpaldalkong	101	1.88119	190	185.172	35.1828
Sinpaldalkong	89	1.93258	172	203.474	34.9976
Sinpaldalkong	88	1.88636	166	198.457	32.9439
Sinpaldalkong	84	1.72619	145	188.891	27.3893
Sinpaldalkong	89	2.08989	186	199.937	37.1882
Sinpaldalkong	98	1.78571	175	191.581	33.5266
Sinpaldalkong	90	1.94444	175	201.305	35.2284
Sinpaldalkong	83	1.63855	136	210.475	28.6247
Sinpaldalkong	86	1.54651	133	194.867	25.9173
Sinpaldalkong	79	1.59494	126	198.193	24.9723
Sinpaldalkong	99	1.67677	166	170.071	28.2318
Sinpaldalkong	87	1.68966	147	176.403	25.9313
Sinpaldalkong	90	2.31111	208	227.446	44.352
Sinpaldalkong	90	2.38889	215	225.968	45.5467
Sinpaldalkong	90	2.37778	214	224.053	44.8057
Sinpaldalkong	108	1.89815	205	204.304	39.4346
Sinpaldalkong	73	2.34247	171	223.322	36.1126
Sinpaldalkong	94	2.1383	201	192.42	36.3375
Sinpaldalkong	105	2.06667	217	164.339	33.76
Sinpaldalkong	99	2.20202	218	190.021	38.7938
Sinpaldalkong	85	2.31765	197	183.971	34.2726
Sinpaldalkong	120	2.20833	265	185.773	46.0042
Sinpaldalkong	109	2.26606	247	210.984	49.0144
Sinpaldalkong	91	2.07692	189	182.432	32.5349
Sinpaldalkong	108	1.99074	215	193.892	39.4642
Sinpaldalkong	95	2.09474	199	185.278	34.8286
Sinpaldalkong	120	2.125	255	196.033	46.9147
Sinpaldalkong	110	2.05455	226	210.126	44.7131
Sinpaldalkong	114	2	228	190.678	40.7573
Sinpaldalkong	128	1.82812	234	179.318	39.5511
Sinpaldalkong	112	2.15179	241	202.352	45.8672
Sinpaldalkong	120	2.1	252	179.999	42.7551
Sinpaldalkong	60	2.16667	130	208.263	25.6865
Sinpaldalkong	77	2.15584	166	187.124	29.4705
Sinpaldalkong	89	2.04494	182	197.046	33.9502
Sinpaldalkong	72	2.09722	151	204.023	29.1966
Sinpaldalkong	85	1.98824	169	182.267	29.3524
Sinpaldalkong	89	2.22472	198	196.854	36.8188
Sinpaldalkong	90	2.14444	193	194.345	35.664
Sinpaldalkong	64	2.3125	148	188.449	26.4321
Sinpaldalkong	63	2.22222	140	200.013	26.5956
Sinpaldalkong	79	2.06329	163	214.976	33.2813
Sinpaldalkong	110	2.28182	251	197.013	46.4597
Sinpaldalkong	83	2.22892	185	186.342	32.7063
Sinpaldalkong	68	1.98529	135	194.542	24.9171
Sinpaldalkong	70	1.84286	129	188.154	23.0028
Sinpaldalkong	94	2.08511	196	184.797	34.2146
Sinpaldalkong	83	2.20482	183	207.413	36.0504
Sinpaldalkong	65	2.33846	152	185.101	26.6642
Sinpaldalkong	90	2.14444	193	191.748	35.2258
Sinpaldalkong	91	2.10989	192	181.767	33.2192
Sinpaldalkong	90	2.06667	186	214.945	37.848
Sinpaldalkong	78	2.08974	163	192.564	29.7143
Sinpaldalkong	92	1.95652	180	171.251	29.3734
Sinpaldalkong	57	2.19298	125	203.882	24.1264
Sinpaldalkong	77	2.12987	164	196.54	30.5472
Sinpaldalkong	115	2.0087	231	178.135	39.0827
Sinpaldalkong	123	1.95935	241	186.029	42.1672
Daewonkong	125	1.48	185	237.838	44
Daewonkong	82	1.53659	126	277.778	35
Daewonkong	59	1.55932	92	266.304	24.5
Daewonkong	72	1.75	126	280.952	35.4
Daewonkong	90	1.75556	158	255.063	40.3
Daewonkong	61	1.67213	102	262.745	26.8
Daewonkong	73	1.47945	108	261.111	28.2
Daewonkong	80	1.8375	147	251.701	37
Daewonkong	96	1.90625	183	256.831	47
Daewonkong	85	1.91765	163	230.675	37.6
Daewonkong	108	1.76852	191	236.649	45.2
Daewonkong	94	1.78723	168	245.833	41.3
Daewonkong	106	1.92453	204	243.137	49.6
Daewonkong	87	1.74713	152	246.711	37.5
Daewonkong	99	1.81818	180	231.667	41.7
Daewonkong	104	1.72115	179	255.866	45.8
Daewonkong	116	1.85345	215	232.558	50
Daewonkong	101	1.78218	180	250	45
Daewonkong	108	1.82407	197	257.36	50.7
Daewonkong	114	1.87719	214	244.393	52.3
Daewonkong	102	1.95098	199	243.216	48.4
Daewonkong	96	1.96875	189	255.026	48.2
Daewonkong	72	1.80556	130	226.154	29.4
Daewonkong	74	1.93243	143	235.664	33.7
Daewonkong	82	1.87805	154	228.571	35.2
Daewonkong	88	1.80682	159	257.862	41
Daewonkong	91	1.9011	173	236.994	41
Daewonkong	102	1.76471	180	251.667	45.3
Daewonkong	85	1.70588	145	220.69	32
Daewonkong	101	1.67327	169	215.385	36.4
Daewonkong	126	1.64286	207	233.816	48.4
Daewonkong	109	1.6789	183	230.601	42.2
Daewonkong	84	1.63095	137	236.496	32.4
Daewonkong	125	1.704	213	213.146	45.4
Daewonkong	134	1.73134	232	206.466	47.9
Daewonkong	81	1.79012	145	240.69	34.9
Daewonkong	70	1.92857	135	288.889	39
Daewonkong	72	1.70833	123	282.927	34.8
Daewonkong	77	1.8961	146	258.904	37.8
Daewonkong	71	1.66197	118	272.881	32.2
Daewonkong	86	1.7093	147	244.898	36
Daewonkong	72	1.86111	134	258.955	34.7
Daewonkong	73	1.63014	119	284.034	33.8
Daewonkong	55	1.76364	97	297.938	28.9
Daewonkong	81	2	162	257.407	41.7
Daewonkong	86	1.84884	159	250.943	39.9
Daewonkong	95	2.03158	193	226.425	43.7
Daewonkong	94	1.94681	183	218.579	40
Daewonkong	66	1.90909	126	237.302	29.9
Daewonkong	101	1.92079	194	223.711	43.4
Daewonkong	95	1.86316	177	246.893	43.7
Daewonkong	76	1.94737	148	237.162	35.1
Daewonkong	87	1.72414	150	215.333	32.3
Daewonkong	95	1.85263	176	231.818	40.8
Daewonkong	112	1.71429	192	212.5	40.8
Daewonkong	86	1.97674	170	220	37.4
Daewonkong	88	1.93182	170	219.412	37.3
Daewonkong	86	1.83721	158	235.443	37.2
Daewonkong	76	1.92105	146	230.822	33.7
Daewonkong	89	1.93258	172	265.116	45.6
Daewonkong	107	1.62617	174	246.552	42.9
Daewonkong	81	1.83951	149	226.846	33.8
Daewonkong	104	1.82692	190	250.526	47.6
Daewonkong	120	1.81667	218	227.064	49.5
Daewonkong	113	2.0177	228	237.719	54.2
Daewonkong	92	1.81522	167	261.078	43.6
Daewonkong	70	2.08571	146	253.248	35.1943
Daewonkong	61	1.83607	112	300.952	31.9791
Daewonkong	75	1.93333	145	236.327	32.7971
Daewonkong	60	2.13333	128	241.187	29.3536
Daewonkong	79	1.87342	148	290.037	40.6367
Daewonkong	78	2.01282	157	242.467	36.1557
Daewonkong	69	2.04348	141	264.89	35.5514
Daewonkong	76	1.92105	146	257.028	35.7195
Daewonkong	53	1.67925	89	290.107	24.4694
Daewonkong	61	1.95082	119	315.523	35.5452
Daewonkong	73	1.91781	140	263.953	35.0212
Daewonkong	90	1.88889	170	236.713	38.304
Daewonkong	94	1.82979	172	264.246	43.1678
Daewonkong	91	1.86813	170	264.298	42.721
Daewonkong	85	1.84706	157	275.43	40.8924
Daewonkong	62	1.82258	113	279.272	30.0057
Daewonkong	65	1.84615	120	263.669	30.0186
Daewonkong	86	1.83721	158	293.786	43.8003
Daewonkong	72	1.80556	130	294.361	36.3452
Daewonkong	106	1.84906	196	274.933	50.8478
Daewonkong	116	1.7931	208	253.794	49.9746
Daewonkong	88	1.86364	164	252.759	39.2424
Daewonkong	88	1.90909	168	250.806	39.8455
Daewonkong	76	1.88158	143	272.431	37.0417
Daewonkong	70	1.75714	123	293.448	34.2816
Daewonkong	99	1.89899	188	281.218	49.7792
Daewonkong	63	1.88889	119	282.387	31.9514
Daewonkong	85	1.89412	161	263.36	40.1402
Daewonkong	98	1.83673	180	273.535	46.5605
Daewonkong	103	1.84466	190	251.814	45.442
