# Supplementary material for: Phenology and Seed Yield Performance of Determinate Soybean Cultivars Grown at Elevated Temperatures in a Temperate Region
Source: PLoS One. 2016 Nov 3;11(11):e0165977. doi: 10.1371/journal.pone.0165977 (PMC5094742; doi:10.1371/journal.pone.0165977)
Supplement: S5 Dataset — The potential yields were calculated by multiplying the boundary points of the seed number by the single seed weight for the Sinpaldalkong and Daewonkong cultivars, respectively. (XLSX) [file pone.0165977.s005.xlsx]

## Sheet: Seed number (pot-1)
Cultivar	VE-R5 Mean air temp.	Seed number (pot-1)
Sinpaldalkong	26.9	219.909
Sinpaldalkong	26.9	208.8
Sinpaldalkong	26.9	233.051
Sinpaldalkong	26.9	174.593
Sinpaldalkong	28.4	156.318
Sinpaldalkong	28.4	132.596
Sinpaldalkong	28.4	259.726
Sinpaldalkong	28.4	182.878
Sinpaldalkong	25.9	144.773
Sinpaldalkong	27.9	140.854
Sinpaldalkong	27.9	170.833
Sinpaldalkong	27.9	117.639
Sinpaldalkong	27.9	166.908
Sinpaldalkong	29.4	122.136
Sinpaldalkong	29.4	138.526
Sinpaldalkong	29.4	104.88
Sinpaldalkong	29.4	145.321
Sinpaldalkong	23.5	188
Sinpaldalkong	23.5	209
Sinpaldalkong	23.5	165
Sinpaldalkong	23.5	172
Sinpaldalkong	23.5	175
Sinpaldalkong	23.5	167
Sinpaldalkong	23.5	193
Sinpaldalkong	25.2	259
Sinpaldalkong	25.2	209
Sinpaldalkong	25.2	227
Sinpaldalkong	25.2	234
Sinpaldalkong	25.2	193
Sinpaldalkong	25.2	211
Sinpaldalkong	26.2	217
Sinpaldalkong	26.2	249
Sinpaldalkong	26.2	196
Sinpaldalkong	26.2	205
Sinpaldalkong	26.2	219
Sinpaldalkong	26.2	181
Sinpaldalkong	26.2	197
Sinpaldalkong	28	234
Sinpaldalkong	28	197
Sinpaldalkong	28	176
Sinpaldalkong	28	187
Sinpaldalkong	28	188
Sinpaldalkong	28	195
Sinpaldalkong	24.8	190
Sinpaldalkong	24.8	195
Sinpaldalkong	24.8	173
Sinpaldalkong	24.8	156
Sinpaldalkong	24.8	198
Sinpaldalkong	24.8	198
Sinpaldalkong	24.8	195
Sinpaldalkong	26.5	218
Sinpaldalkong	26.5	214
Sinpaldalkong	26.5	170
Sinpaldalkong	26.5	159
Sinpaldalkong	26.5	220
Sinpaldalkong	26.5	184
Sinpaldalkong	26.5	193
Sinpaldalkong	27.4	206
Sinpaldalkong	27.4	204
Sinpaldalkong	27.4	210
Sinpaldalkong	27.4	163
Sinpaldalkong	27.4	177
Sinpaldalkong	27.4	173
Sinpaldalkong	27.4	193
Sinpaldalkong	29.3	214
Sinpaldalkong	29.3	147
Sinpaldalkong	29.3	162
Sinpaldalkong	29.3	220
Sinpaldalkong	29.3	190
Sinpaldalkong	29.3	178
Sinpaldalkong	29.3	184
Sinpaldalkong	26.2	157
Sinpaldalkong	26.2	169
Sinpaldalkong	26.2	167
Sinpaldalkong	26.2	161
Sinpaldalkong	26.2	158
Sinpaldalkong	28	179
Sinpaldalkong	28	216
Sinpaldalkong	28	174
Sinpaldalkong	28	159
Sinpaldalkong	28	183
Sinpaldalkong	29.3	179
Sinpaldalkong	29.3	174
Sinpaldalkong	29.3	176
Sinpaldalkong	29.3	178
Sinpaldalkong	30.9	108
Sinpaldalkong	30.9	95
Sinpaldalkong	30.9	130
Sinpaldalkong	30.9	120
Sinpaldalkong	30.9	85
Sinpaldalkong	27	193
Sinpaldalkong	27	193
Sinpaldalkong	27	166
Sinpaldalkong	27	181
Sinpaldalkong	27	172
Sinpaldalkong	28.7	180
Sinpaldalkong	28.7	189
Sinpaldalkong	28.7	150
Sinpaldalkong	28.7	190
Sinpaldalkong	28.7	172
Sinpaldalkong	29.9	166
Sinpaldalkong	29.9	145
Sinpaldalkong	29.9	186
Sinpaldalkong	29.9	175
Sinpaldalkong	29.9	175
Sinpaldalkong	31.3	136
Sinpaldalkong	31.3	133
Sinpaldalkong	31.3	126
Sinpaldalkong	31.3	166
Sinpaldalkong	31.3	147
Sinpaldalkong	24.5	208
Sinpaldalkong	24.5	208
Sinpaldalkong	24.5	215
Sinpaldalkong	24.5	233
Sinpaldalkong	24.5	243
Sinpaldalkong	26	214
Sinpaldalkong	26	205
Sinpaldalkong	26	171
Sinpaldalkong	26	201
Sinpaldalkong	26	217
Sinpaldalkong	26	218
Sinpaldalkong	26	197
Sinpaldalkong	26	265
Sinpaldalkong	27.3	247
Sinpaldalkong	27.3	189
Sinpaldalkong	27.3	215
Sinpaldalkong	27.3	199
Sinpaldalkong	27.3	272
Sinpaldalkong	27.3	250
Sinpaldalkong	27.3	255
Sinpaldalkong	28.9	226
Sinpaldalkong	28.9	228
Sinpaldalkong	28.9	234
Sinpaldalkong	28.9	241
Sinpaldalkong	28.9	252
Sinpaldalkong	25.3	130
Sinpaldalkong	25.3	166
Sinpaldalkong	25.3	182
Sinpaldalkong	25.3	151
Sinpaldalkong	25.3	169
Sinpaldalkong	25.3	198
Sinpaldalkong	25.3	193
Sinpaldalkong	26.7	148
Sinpaldalkong	26.7	140
Sinpaldalkong	26.7	163
Sinpaldalkong	26.7	251
Sinpaldalkong	26.7	185
Sinpaldalkong	26.7	135
Sinpaldalkong	26.7	129
Sinpaldalkong	27.7	146
Sinpaldalkong	27.7	196
Sinpaldalkong	27.7	115
Sinpaldalkong	27.7	183
Sinpaldalkong	27.7	152
Sinpaldalkong	27.7	193
Sinpaldalkong	27.7	192
Sinpaldalkong	29	162
Sinpaldalkong	29	186
Sinpaldalkong	29	163
Sinpaldalkong	29	180
Sinpaldalkong	29	125
Sinpaldalkong	29	164
Sinpaldalkong	29	231
Sinpaldalkong	29	241
Daewonkong	25.4	119
Daewonkong	25.4	107
Daewonkong	27.3	158
Daewonkong	27.3	91
Daewonkong	27.3	97
Daewonkong	28.8	189
Daewonkong	28.8	118
Daewonkong	28.8	185
Daewonkong	25.9	94
Daewonkong	27.9	126
Daewonkong	27.9	107
Daewonkong	27.9	103
Daewonkong	27.9	92
Daewonkong	29.4	126
Daewonkong	29.4	158
Daewonkong	29.4	102
Daewonkong	29.4	108
Daewonkong	23.6	147
Daewonkong	23.6	183
Daewonkong	23.6	163
Daewonkong	23.6	191
Daewonkong	23.6	168
Daewonkong	23.6	152
Daewonkong	23.6	180
Daewonkong	25.3	179
Daewonkong	25.3	215
Daewonkong	25.3	180
Daewonkong	25.3	197
Daewonkong	25.3	214
Daewonkong	25.3	199
Daewonkong	25.3	189
Daewonkong	26.3	130
Daewonkong	26.3	143
Daewonkong	26.3	154
Daewonkong	26.3	159
Daewonkong	26.3	173
Daewonkong	26.3	180
Daewonkong	26.3	145
Daewonkong	28.1	169
Daewonkong	28.1	183
Daewonkong	28.1	137
Daewonkong	28.1	213
Daewonkong	28.1	145
Daewonkong	24.7	135
Daewonkong	24.7	123
Daewonkong	24.7	146
Daewonkong	24.7	118
Daewonkong	24.7	147
Daewonkong	24.7	134
Daewonkong	24.7	119
Daewonkong	24.7	97
Daewonkong	26.4	162
Daewonkong	26.4	159
Daewonkong	26.4	193
Daewonkong	26.4	183
Daewonkong	26.4	126
Daewonkong	26.4	194
Daewonkong	26.4	177
Daewonkong	26.4	148
Daewonkong	27.4	150
Daewonkong	27.4	176
Daewonkong	27.4	192
Daewonkong	27.4	170
Daewonkong	27.4	170
Daewonkong	27.4	158
Daewonkong	27.4	146
Daewonkong	29.3	172
Daewonkong	29.3	174
Daewonkong	29.3	149
Daewonkong	29.3	190
Daewonkong	29.3	167
Daewonkong	25.2	146
Daewonkong	25.2	112
Daewonkong	25.2	145
Daewonkong	25.2	128
Daewonkong	25.2	148
Daewonkong	25.2	157
Daewonkong	25.2	141
Daewonkong	25.2	146
Daewonkong	26.7	119
Daewonkong	26.7	140
Daewonkong	26.7	170
Daewonkong	26.7	172
Daewonkong	26.7	170
Daewonkong	26.7	157
Daewonkong	26.7	113
Daewonkong	27.7	120
Daewonkong	27.7	158
Daewonkong	27.7	130
Daewonkong	27.7	117
Daewonkong	27.7	196
Daewonkong	27.7	208
Daewonkong	27.7	164
Daewonkong	27.7	168
Daewonkong	29	143
Daewonkong	29	123
Daewonkong	29	188
Daewonkong	29	119
Daewonkong	29	161
Daewonkong	29	180
Daewonkong	29	170
Daewonkong	29	190
Daewonkong	27.5	114
Daewonkong	27.5	122
Daewonkong	28.5	128
Daewonkong	28.5	142
Daewonkong	28.5	128
Daewonkong	28.5	144
Daewonkong	28.5	109

## Sheet: Single seed weight
Cultivar	R5-R7 Mean air temp.	Single seed weight (mg)
Sinpaldalkong	26.8	214.857
Sinpaldalkong	26.8	215.122
Sinpaldalkong	26.8	226.087
Sinpaldalkong	26.8	198.758
Sinpaldalkong	28.1	225
Sinpaldalkong	28.1	200
Sinpaldalkong	23.6	206.593
Sinpaldalkong	25.2	198.87
Sinpaldalkong	25.2	209.195
Sinpaldalkong	25.2	173.154
Sinpaldalkong	25.2	233.702
Sinpaldalkong	26.5	212.403
Sinpaldalkong	26.5	210.976
Sinpaldalkong	26.5	184.167
Sinpaldalkong	26.5	207.947
Sinpaldalkong	24.5	182.979
Sinpaldalkong	24.5	194.737
Sinpaldalkong	24.5	210.303
Sinpaldalkong	24.5	190.698
Sinpaldalkong	24.5	189.143
Sinpaldalkong	24.5	185.03
Sinpaldalkong	24.5	181.865
Sinpaldalkong	26.5	183.398
Sinpaldalkong	26.5	186.603
Sinpaldalkong	26.5	195.154
Sinpaldalkong	26.5	188.034
Sinpaldalkong	26.5	195.855
Sinpaldalkong	26.5	185.782
Sinpaldalkong	27.5	178.341
Sinpaldalkong	27.5	179.116
Sinpaldalkong	27.5	173.98
Sinpaldalkong	27.5	178.537
Sinpaldalkong	27.5	174.429
Sinpaldalkong	27.5	187.845
Sinpaldalkong	27.5	188.832
Sinpaldalkong	29	183.333
Sinpaldalkong	29	193.75
Sinpaldalkong	29	202.674
Sinpaldalkong	29	200.532
Sinpaldalkong	29	210.256
Sinpaldalkong	23.2	191.053
Sinpaldalkong	23.2	177.949
Sinpaldalkong	23.2	183.815
Sinpaldalkong	23.2	223.077
Sinpaldalkong	23.2	189.394
Sinpaldalkong	23.2	191.414
Sinpaldalkong	23.2	204.103
Sinpaldalkong	25.1	181.651
Sinpaldalkong	25.1	172.897
Sinpaldalkong	25.1	189.412
Sinpaldalkong	25.1	193.711
Sinpaldalkong	25.1	183.182
Sinpaldalkong	25.1	188.043
Sinpaldalkong	25.1	176.684
Sinpaldalkong	26.4	183.01
Sinpaldalkong	26.4	175.98
Sinpaldalkong	26.4	193.81
Sinpaldalkong	26.4	178.528
Sinpaldalkong	26.4	172.881
Sinpaldalkong	26.4	177.457
Sinpaldalkong	26.4	182.902
Sinpaldalkong	27.6	182.243
Sinpaldalkong	27.6	208.844
Sinpaldalkong	27.6	204.938
Sinpaldalkong	27.6	175
Sinpaldalkong	27.6	190.526
Sinpaldalkong	27.6	200
Sinpaldalkong	27.6	178.804
Sinpaldalkong	24.8	201.992
Sinpaldalkong	24.8	197.09
Sinpaldalkong	24.8	196.705
Sinpaldalkong	24.8	194.501
Sinpaldalkong	24.8	200.65
Sinpaldalkong	26.4	187.474
Sinpaldalkong	26.4	174.142
Sinpaldalkong	26.4	172.579
Sinpaldalkong	26.4	195.359
Sinpaldalkong	26.4	175.276
Sinpaldalkong	27.4	170.853
Sinpaldalkong	27.4	179.201
Sinpaldalkong	27.4	190.286
Sinpaldalkong	27.4	186.629
Sinpaldalkong	28.2	198.15
Sinpaldalkong	28.2	223.808
Sinpaldalkong	28.2	187.126
Sinpaldalkong	28.2	198.683
Sinpaldalkong	28.2	213.497
Sinpaldalkong	22.3	190.861
Sinpaldalkong	22.3	177.486
Sinpaldalkong	22.3	196.954
Sinpaldalkong	22.3	189.21
Sinpaldalkong	22.3	201.596
Sinpaldalkong	24	197.849
Sinpaldalkong	24	179.481
Sinpaldalkong	24	180.515
Sinpaldalkong	24	185.172
Sinpaldalkong	24	203.474
Sinpaldalkong	25	198.457
Sinpaldalkong	25	188.891
Sinpaldalkong	25	199.937
Sinpaldalkong	25	191.581
Sinpaldalkong	25	201.305
Sinpaldalkong	26	210.475
Sinpaldalkong	26	194.867
Sinpaldalkong	26	198.193
Sinpaldalkong	26	170.071
Sinpaldalkong	26	176.403
Sinpaldalkong	23.9	242.349
Sinpaldalkong	23.9	227.446
Sinpaldalkong	23.9	225.968
Sinpaldalkong	23.9	230.704
Sinpaldalkong	23.9	231.124
Sinpaldalkong	25.7	224.053
Sinpaldalkong	25.7	204.304
Sinpaldalkong	25.7	223.322
Sinpaldalkong	25.7	192.42
Sinpaldalkong	25.7	164.339
Sinpaldalkong	25.7	190.021
Sinpaldalkong	25.7	183.971
Sinpaldalkong	25.7	185.773
Sinpaldalkong	26.4	210.984
Sinpaldalkong	26.4	182.432
Sinpaldalkong	26.4	193.892
Sinpaldalkong	26.4	185.278
Sinpaldalkong	26.4	217.741
Sinpaldalkong	26.4	183.992
Sinpaldalkong	26.4	211.481
Sinpaldalkong	26.4	196.033
Sinpaldalkong	27.2	206.971
Sinpaldalkong	27.2	210.126
Sinpaldalkong	27.2	190.678
Sinpaldalkong	27.2	179.318
Sinpaldalkong	27.2	202.352
Sinpaldalkong	27.2	194.928
Sinpaldalkong	27.2	179.999
Sinpaldalkong	22.8	208.263
Sinpaldalkong	22.8	187.124
Sinpaldalkong	22.8	190.784
Sinpaldalkong	22.8	197.046
Sinpaldalkong	22.8	204.023
Sinpaldalkong	22.8	182.267
Sinpaldalkong	22.8	196.854
Sinpaldalkong	22.8	194.345
Sinpaldalkong	24.3	188.449
Sinpaldalkong	24.3	168.502
Sinpaldalkong	24.3	200.013
Sinpaldalkong	24.3	214.976
Sinpaldalkong	24.3	197.013
Sinpaldalkong	24.3	186.342
Sinpaldalkong	24.3	194.542
Sinpaldalkong	24.3	188.154
Sinpaldalkong	25.3	239.694
Sinpaldalkong	25.3	184.797
Sinpaldalkong	25.3	238.036
Sinpaldalkong	25.3	207.413
Sinpaldalkong	25.3	185.101
Sinpaldalkong	25.3	191.748
Sinpaldalkong	25.3	181.767
Sinpaldalkong	26.6	237.825
Sinpaldalkong	26.6	214.945
Sinpaldalkong	26.6	192.564
Sinpaldalkong	26.6	171.251
Sinpaldalkong	26.6	203.882
Sinpaldalkong	26.6	196.54
Sinpaldalkong	26.6	178.135
Sinpaldalkong	26.6	186.029
Daewonkong	25.6	247.619
Daewonkong	25.6	237.838
Daewonkong	24.2	277.778
Daewonkong	24.2	266.304
Daewonkong	25.2	280.952
Daewonkong	25.2	255.063
Daewonkong	25.2	262.745
Daewonkong	25.2	261.111
Daewonkong	26.9	236.994
Daewonkong	26.9	251.667
Daewonkong	26.9	220.69
Daewonkong	28.2	215.385
Daewonkong	28.2	233.816
Daewonkong	28.2	230.601
Daewonkong	28.2	236.496
Daewonkong	28.2	213.146
Daewonkong	28.2	206.466
Daewonkong	28.2	240.69
Daewonkong	23.1	288.889
Daewonkong	23.1	282.927
Daewonkong	23.1	258.904
Daewonkong	23.1	272.881
Daewonkong	23.1	244.898
Daewonkong	23.1	258.955
Daewonkong	23.1	284.034
Daewonkong	23.1	297.938
Daewonkong	24.8	257.407
Daewonkong	24.8	250.943
Daewonkong	24.8	226.425
Daewonkong	24.8	218.579
Daewonkong	24.8	237.302
Daewonkong	24.8	223.711
Daewonkong	24.8	246.893
Daewonkong	24.8	237.162
Daewonkong	26	215.333
Daewonkong	26	231.818
Daewonkong	26	212.5
Daewonkong	26	220
Daewonkong	26	219.412
Daewonkong	26	235.443
Daewonkong	26	230.822
Daewonkong	27.3	265.116
Daewonkong	27.3	246.552
Daewonkong	27.3	226.846
Daewonkong	27.3	250.526
Daewonkong	27.3	227.064
Daewonkong	27.3	237.719
Daewonkong	27.3	261.078
Daewonkong	22.5	253.248
Daewonkong	22.5	300.952
Daewonkong	22.5	236.327
Daewonkong	22.5	241.187
Daewonkong	22.5	290.037
Daewonkong	22.5	242.467
Daewonkong	22.5	264.89
Daewonkong	22.5	257.028
Daewonkong	23.8	290.107
Daewonkong	23.8	315.523
Daewonkong	23.8	263.953
Daewonkong	23.8	236.713
Daewonkong	23.8	264.246
Daewonkong	23.8	264.298
Daewonkong	23.8	275.43
Daewonkong	23.8	279.272
Daewonkong	24.9	263.669
Daewonkong	24.9	293.786
Daewonkong	24.9	294.361
Daewonkong	24.9	318.315
Daewonkong	24.9	274.933
Daewonkong	24.9	253.794
Daewonkong	24.9	252.759
Daewonkong	24.9	250.806
Daewonkong	26.2	272.431
Daewonkong	26.2	293.448
Daewonkong	26.2	281.218
Daewonkong	26.2	282.387
Daewonkong	26.2	263.36
Daewonkong	26.2	273.535
Daewonkong	26.2	310.97
Daewonkong	26.2	251.814
Daewonkong	20.7	311.497
Daewonkong	20.7	311.522
Daewonkong	20.7	315.039
Daewonkong	20.7	310.67
Daewonkong	20.7	302.608
Daewonkong	20.7	288.23
Daewonkong	20.7	302.533
Daewonkong	22.2	301.131
Daewonkong	22.2	309.97
Daewonkong	22.2	298.5
Daewonkong	22.2	335.362
Daewonkong	22.2	307.708
Daewonkong	22.2	273.702
Daewonkong	22.2	297.258
Daewonkong	22.2	321.21
Daewonkong	23.4	300.747
Daewonkong	23.4	286.028
Daewonkong	23.4	280.564
Daewonkong	23.4	310.857
Daewonkong	23.4	262.762
Daewonkong	23.4	279.824
Daewonkong	23.4	259.448
Daewonkong	23.4	284.381
Daewonkong	24.5	254.567
Daewonkong	24.5	248.917
Daewonkong	24.5	287.948
Daewonkong	24.5	300.613
Daewonkong	24.5	275.656
Daewonkong	24.5	303.118
Daewonkong	24.5	289.821

## Sheet: Estimate potential seed yield
								Sinpaldalkong		Daewonkong
VE-R5 Temp.	95% quantile seed number		R5-R7 Temp.	95% Quantile single seed weight (mg)		95% quantile single seed weight (g)		VE-R7 Mean air temp. based on period	Yield	VE-R7 Mean air temp. based on period	Yield			Mean VE-R5 period	Mean R5-R7 period
20	39.808	101.208	20	187.7	308.758	0.1877	0.308758	20	7.47196	20	31.2488		Sinpaldalkong	57.75	39.25
21	100.07	133.176	21	203.703	316.978	0.203703	0.316978	20.4046	8.10901	20.432	32.0807		Daewonkong	58.5	44.5
22	150.799	159.742	22	216.324	320.684	0.216324	0.320684	20.8093	8.61143	20.8641	32.4558
23	191.997	180.906	23	225.563	319.877	0.225563	0.319877	21.2139	8.97922	21.2961	32.3741
24	223.662	196.668	24	231.421	314.556	0.231421	0.314556	21.6186	9.2124	21.7282	31.8356
25	245.795	207.028	25	233.897	304.722	0.233897	0.304722	22.0232	9.31095	22.1602	30.8403
26	258.396	211.985	26	232.99	290.375	0.23299	0.290375	22.4278	9.27488	22.5922	29.3882
27	261.464	211.54	27	228.703	271.514	0.228703	0.271514	22.8325	9.10419	23.0243	27.4794
28	255.001	205.693	28	221.033	248.14	0.221033	0.24814	23.2371	8.79887	23.4563	25.1137
29	239.005	194.444	29	209.981	220.252	0.209981	0.220252	23.6418	8.35894	23.8883	22.2913
30	213.477	177.792	30	195.548	187.851	0.195548	0.187851	24.0464	7.78437	24.3204	19.012
31	178.417	155.738	31	177.733	150.937	0.177733	0.150937	24.451	7.07519	24.7524	15.276
32	133.824	128.282	32	156.536	109.509	0.156536	0.109509	24.8557	6.23139	25.1845	11.0832
33	79.6998	95.4243	33	131.957	63.5676	0.131957	0.0635676	25.2603	5.25296	25.6165	6.43355
34	16.043	57.164	34	103.997	13.113	0.103997	0.013113	25.6649	4.1399	26.0485	1.32714
								20.5954	18.7831	20.5669	41.1192
								21	20.3845	21	42.2139
								21.4046	21.6475	21.4331	42.7075
								21.8093	22.5721	21.8662	42.6
								22.2139	23.1582	22.2993	41.8914
								22.6186	23.406	22.7324	40.5817
								23.0232	23.3153	23.1655	38.671
								23.4278	22.8862	23.5985	36.1592
								23.8325	22.1187	24.0316	33.0463
								24.2371	21.0128	24.4647	29.3323
								24.6418	19.5684	24.8978	25.0173
								25.0464	17.7857	25.3309	20.1012
								25.451	15.6645	25.764	14.584
								25.8557	13.2049	26.1971	8.4657
								26.2603	10.4069	26.6302	1.74634
								21.1907	28.305	21.1338	49.3217
								21.5954	30.7183	21.5669	50.6348
								22	32.6215	22	51.2268
								22.4046	34.0148	22.4331	51.0979
								22.8093	34.8981	22.8662	50.2479
								23.2139	35.2715	23.2993	48.677
								23.6186	35.1348	23.7324	46.3851
								24.0232	34.4882	24.1655	43.3723
								24.4278	33.3316	24.5985	39.6384
								24.8325	31.6651	25.0316	35.1836
								25.2371	29.4885	25.4647	30.0078
								25.6418	26.802	25.8978	24.111
								26.0464	23.6055	26.3309	17.4932
								26.451	19.8991	26.764	10.1544
								26.8557	15.6827	27.1971	2.0947
								21.7861	36.0378	21.7007	55.8563
								22.1907	39.1103	22.1338	57.3432
								22.5954	41.5335	22.5669	58.0137
								23	43.3074	23	57.8677
								23.4046	44.4321	23.4331	56.9052
								23.8093	44.9074	23.8662	55.1261
								24.2139	44.7334	24.2993	52.5306
								24.6186	43.9101	24.7324	49.1186
								25.0232	42.4376	25.1655	44.89
								25.4278	40.3157	25.5985	39.845
								25.8325	37.5446	26.0316	33.9834
								26.2371	34.1241	26.4647	27.3054
								26.6418	30.0544	26.8978	19.8108
								27.0464	25.3354	27.3309	11.4998
								27.451	19.9671	27.764	2.37222
								22.3814	41.9814	22.2676	60.7228
								22.7861	45.5606	22.7007	62.3394
								23.1907	48.3835	23.1338	63.0682
								23.5954	50.4499	23.5669	62.9095
								24	51.76	24	61.8631
								24.4046	52.3138	24.4331	59.9291
								24.8093	52.1111	24.8662	57.1074
								25.2139	51.1521	25.2993	53.3981
								25.6186	49.4366	25.7324	48.8011
								26.0232	46.9648	26.1655	43.3165
								26.4278	43.7367	26.5985	36.9443
								26.8325	39.7521	27.0316	29.6844
								27.2371	35.0112	27.4647	21.5369
								27.6418	29.5138	27.8978	12.5017
								28.0464	23.2601	28.3309	2.57891
								22.9768	46.1357	22.8345	63.9214
								23.3814	50.0692	23.2676	65.6231
								23.7861	53.1714	23.7007	66.3904
								24.1907	55.4423	24.1338	66.2233
								24.5954	56.8821	24.5669	65.1217
								25	57.4906	25	63.0858
								25.4046	57.2679	25.4331	60.1155
								25.8093	56.2139	25.8662	56.2108
								26.2139	54.3288	26.2993	51.3717
								26.6186	51.6124	26.7324	45.5982
								27.0232	48.0647	27.1655	38.8903
								27.4278	43.6859	27.5985	31.248
								27.8325	38.4758	28.0316	22.6713
								28.2371	32.4344	28.4647	13.1602
								28.6418	25.5619	28.8978	2.71475
								23.5722	48.5009	23.4015	65.452
								23.9768	52.636	23.8345	67.1944
								24.3814	55.8972	24.2676	67.9801
								24.7861	58.2846	24.7007	67.809
								25.1907	59.7982	25.1338	66.6811
								25.5954	60.4379	25.5669	64.5964
								26	60.2037	26	61.555
								26.4046	59.0958	26.4331	57.5568
								26.8093	57.1139	26.8662	52.6018
								27.2139	54.2583	27.2993	46.6901
								27.6186	50.5288	27.7324	39.8216
								28.0232	45.9254	28.1655	31.9963
								28.4278	40.4482	28.5985	23.2142
								28.8325	34.0972	29.0316	13.4754
								29.2371	26.8723	29.4647	2.77976
								24.1675	49.0769	23.9684	65.3146
								24.5722	53.2611	24.4015	67.0534
								24.9768	56.561	24.8345	67.8374
								25.3814	58.9768	25.2676	67.6667
								25.7861	60.5083	25.7007	66.5411
								26.1907	61.1556	26.1338	64.4609
								26.5954	60.9187	26.5669	61.4258
								27	59.7976	27	57.436
								27.4046	57.7922	27.4331	52.4914
								27.8093	54.9026	27.8662	46.5921
								28.2139	51.1288	28.2993	39.738
								28.6186	46.4708	28.7324	31.9291
								29.0232	40.9286	29.1655	23.1655
								29.4278	34.5021	29.5985	13.4471
								29.8325	27.1915	30.0316	2.77392
								24.7629	47.8637	24.5353	63.5093
								25.1675	51.9444	24.9684	65.2
								25.5722	55.1628	25.4015	65.9623
								25.9768	57.5188	25.8345	65.7963
								26.3814	59.0125	26.2676	64.7019
								26.7861	59.6438	26.7007	62.6791
								27.1907	59.4127	27.1338	59.728
								27.5954	58.3193	27.5669	55.8484
								28	56.3635	28	51.0405
								28.4046	53.5454	28.4331	45.3043
								28.8093	49.8649	28.8662	38.6396
								29.2139	45.322	29.2993	31.0466
								29.6186	39.9168	29.7324	22.5252
								30.0232	33.6492	30.1655	13.0754
								30.4278	26.5193	30.5985	2.69725
								25.3582	44.8612	25.1022	60.036
								25.7629	48.686	25.5353	61.6342
								26.1675	51.7025	25.9684	62.3549
								26.5722	53.9108	26.4015	62.1979
								26.9768	55.3107	26.8345	61.1634
								27.3814	55.9024	27.2676	59.2512
								27.7861	55.6859	27.7007	56.4615
								28.1907	54.661	28.1338	52.7941
								28.5954	52.8279	28.5669	48.2491
								29	50.1866	29	42.8266
								29.4046	46.7369	29.4331	36.5264
								29.8093	42.4791	29.8662	29.3486
								30.2139	37.4129	30.2993	21.2933
								30.6186	31.5385	30.7324	12.3603
								31.0232	24.8558	31.1655	2.54974
								25.9536	40.0696	25.6691	54.8947
								26.3582	43.4859	26.1022	56.3561
								26.7629	46.1802	26.5353	57.015
								27.1675	48.1526	26.9684	56.8715
								27.5722	49.403	27.4015	55.9255
								27.9768	49.9315	27.8345	54.1771
								28.3814	49.7381	28.2676	51.6263
								28.7861	48.8227	28.7007	48.273
								29.1907	47.1854	29.1338	44.1172
								29.5954	44.8262	29.5669	39.159
								30	41.745	30	33.3984
								30.4046	37.9419	30.4331	26.8353
								30.8093	33.4168	30.8662	19.4698
								31.2139	28.1698	31.2993	11.3018
								31.6186	22.2009	31.7324	2.33139
								26.549	33.4888	26.236	48.0854
								26.9536	36.344	26.6691	49.3656
								27.3582	38.5958	27.1022	49.9427
								27.7629	40.2443	27.5353	49.817
								28.1675	41.2894	27.9684	48.9884
								28.5722	41.7311	28.4015	47.4569
								28.9768	41.5694	28.8345	45.2224
								29.3814	40.8044	29.2676	42.2851
								29.7861	39.436	29.7007	38.6448
								30.1907	37.4642	30.1338	34.3017
								30.5954	34.889	30.5669	29.2556
								31	31.7105	31	23.5066
								31.4046	27.9287	31.4331	17.0547
								31.8093	23.5434	31.8662	9.89991
								32.2139	18.5548	32.2993	2.0422
								27.1443	25.1188	26.8029	39.6082
								27.549	27.2604	27.236	40.6626
								27.9536	28.9494	27.6691	41.1381
								28.3582	30.1859	28.1022	41.0345
								28.7629	30.9697	28.5353	40.352
								29.1675	31.3011	28.9684	39.0905
								29.5722	31.1798	29.4015	37.25
								29.9768	30.606	29.8345	34.8304
								30.3814	29.5796	30.2676	31.8319
								30.7861	28.1006	30.7007	28.2545
								31.1907	26.1691	31.1338	24.098
								31.5954	23.785	31.5669	19.3625
								32	20.9483	32	14.0481
								32.4046	17.6591	32.4331	8.1546
								32.8093	13.9173	32.8662	1.68217
								27.7397	14.9597	27.3698	29.463
								28.1443	16.2351	27.8029	30.2474
								28.549	17.241	28.236	30.601
								28.9536	17.9773	28.6691	30.524
								29.3582	18.4442	29.1022	30.0163
								29.7629	18.6415	29.5353	29.0779
								30.1675	18.5693	29.9684	27.7088
								30.5722	18.2275	30.4015	25.909
								30.9768	17.6163	30.8345	23.6785
								31.3814	16.7355	31.2676	21.0174
								31.7861	15.5851	31.7007	17.9256
								32.1907	14.1653	32.1338	14.403
								32.5954	12.4759	32.5669	10.4498
								33	10.517	33	6.06589
								33.4046	8.28852	33.4331	1.2513
								28.3351	3.01127	27.9367	17.6498
								28.7397	3.26801	28.3698	18.1197
								29.1443	3.47049	28.8029	18.3316
								29.549	3.61871	29.236	18.2854
								29.9536	3.71268	29.6691	17.9813
								30.3582	3.7524	30.1022	17.4191
								30.7629	3.73786	30.5353	16.599
								31.1675	3.66907	30.9684	15.5208
								31.5722	3.54603	31.4015	14.1847
								31.9768	3.36873	31.8345	12.5905
								32.3814	3.13718	32.2676	10.7383
								32.7861	2.85137	32.7007	8.62814
								33.1907	2.51131	33.1338	6.25996
								33.5954	2.11699	33.5669	3.63378
								34	1.66842	34	0.749592

## Sheet: Seed yield
Cultivar	VE-R7 Mean air temp.	Seed yield (g pot-1)
Sinpaldalkong	26.8	37.6
Sinpaldalkong	26.8	44.1
Sinpaldalkong	26.8	41.6
Sinpaldalkong	26.8	32
Sinpaldalkong	28.2	34.7
Sinpaldalkong	28.2	25.2
Sinpaldalkong	28.2	45.4
Sinpaldalkong	28.2	39.7
Sinpaldalkong	26.7	35.2
Sinpaldalkong	26.7	36.4
Sinpaldalkong	26.7	25.8
Sinpaldalkong	26.7	42.3
Sinpaldalkong	28.1	27.4
Sinpaldalkong	28.1	34.6
Sinpaldalkong	28.1	22.1
Sinpaldalkong	28.1	31.4		Sinpaldalkong		Daewonkong
Sinpaldalkong	24	34.4		Temp.	Potential Yield	Temp.	Potential Yield		Parameter	Sinpaldalkong	Daewonkong
Sinpaldalkong	24	40.7		23.9768	52.636	22.7007	62.3394		Intercept	-870.85	-773.32
Sinpaldalkong	24	34.7		24.3814	55.8972	23.2676	65.6231		Temp.	71.08	67.269
Sinpaldalkong	24	32.8		24.7861	58.2846	23.8345	67.1944		Temp.Sq	-1.356	-1.345
Sinpaldalkong	24	33.1		25.1907	59.7982	24.2676	67.9801		Temp.	Potential Yield from quadratic regression
Sinpaldalkong	24	30.9		25.7861	60.5083	24.8345	67.8374		22	36.606	55.618
Sinpaldalkong	24	35.1		26.1907	61.1556	25.2676	67.6667		23	46.666	62.362
Sinpaldalkong	25.7	47.5		26.5954	60.9187	25.7007	66.5411		24	54.014	66.416
Sinpaldalkong	25.7	39		27.1907	59.4127	26.1338	64.4609		25	58.65	67.78
Sinpaldalkong	25.7	44.3		28	56.3635	26.7007	62.6791		26	60.574	66.454
Sinpaldalkong	25.7	44		28.1907	54.661	27.1338	59.728		27	59.786	62.438
Sinpaldalkong	25.7	37.8		28.5954	52.8279	27.7007	56.4615		28	56.286	55.732
Sinpaldalkong	25.7	39.2		29.1907	47.1854	28.1338	52.7941		29	50.074	46.336
Sinpaldalkong	26.8	38.7		29.5954	44.8262	28.7007	48.273		30	41.15	34.25
Sinpaldalkong	26.8	44.6							Opt. Temp.	26.2094	25.0071
Sinpaldalkong	26.8	34.1
Sinpaldalkong	26.8	36.6
Sinpaldalkong	26.8	38.2
Sinpaldalkong	26.8	34
Sinpaldalkong	26.8	37.2
Sinpaldalkong	28.4	42.9
Sinpaldalkong	28.4	42.5
Sinpaldalkong	28.4	34.1
Sinpaldalkong	28.4	37.9
Sinpaldalkong	28.4	37.7
Sinpaldalkong	28.4	41
Sinpaldalkong	24.1	36.3
Sinpaldalkong	24.1	34.7
Sinpaldalkong	24.1	31.8
Sinpaldalkong	24.1	34.8
Sinpaldalkong	24.1	37.5
Sinpaldalkong	24.1	37.9
Sinpaldalkong	24.1	39.8
Sinpaldalkong	25.9	39.6
Sinpaldalkong	25.9	37
Sinpaldalkong	25.9	32.2
Sinpaldalkong	25.9	30.8
Sinpaldalkong	25.9	40.3
Sinpaldalkong	25.9	34.6
Sinpaldalkong	25.9	34.1
Sinpaldalkong	27	37.7
Sinpaldalkong	27	35.9
Sinpaldalkong	27	40.7
Sinpaldalkong	27	29.1
Sinpaldalkong	27	30.6
Sinpaldalkong	27	30.7
Sinpaldalkong	27	35.3
Sinpaldalkong	28.6	39
Sinpaldalkong	28.6	30.7
Sinpaldalkong	28.6	33.2
Sinpaldalkong	28.6	38.5
Sinpaldalkong	28.6	36.2
Sinpaldalkong	28.6	35.6
Sinpaldalkong	28.6	32.9
Sinpaldalkong	25.6	31.7127
Sinpaldalkong	25.6	33.3082
Sinpaldalkong	25.6	32.8497
Sinpaldalkong	25.6	31.3147
Sinpaldalkong	25.6	31.7027
Sinpaldalkong	27.4	33.5578
Sinpaldalkong	27.4	37.6146
Sinpaldalkong	27.4	30.0287
Sinpaldalkong	27.4	31.0621
Sinpaldalkong	27.4	32.0755
Sinpaldalkong	28.6	30.5828
Sinpaldalkong	28.6	31.181
Sinpaldalkong	28.6	33.4903
Sinpaldalkong	28.6	33.2199
Sinpaldalkong	29.9	21.4002
Sinpaldalkong	29.9	21.2617
Sinpaldalkong	29.9	24.3264
Sinpaldalkong	29.9	23.842
Sinpaldalkong	29.9	18.1472
Sinpaldalkong	25	36.8362
Sinpaldalkong	25	34.2548
Sinpaldalkong	25	32.6944
Sinpaldalkong	25	34.2471
Sinpaldalkong	25	34.6745
Sinpaldalkong	26.7	35.6128
Sinpaldalkong	26.7	33.9219
Sinpaldalkong	26.7	27.0772
Sinpaldalkong	26.7	35.1828
Sinpaldalkong	26.7	34.9976
Sinpaldalkong	27.8	32.9439
Sinpaldalkong	27.8	27.3893
Sinpaldalkong	27.8	37.1882
Sinpaldalkong	27.8	33.5266
Sinpaldalkong	27.8	35.2284
Sinpaldalkong	29.1	28.6247
Sinpaldalkong	29.1	25.9173
Sinpaldalkong	29.1	24.9723
Sinpaldalkong	29.1	28.2318
Sinpaldalkong	29.1	25.9313
Sinpaldalkong	24.3	47.309
Sinpaldalkong	24.3	44.352
Sinpaldalkong	24.3	45.5467
Sinpaldalkong	24.3	50.178
Sinpaldalkong	24.3	52.5397
Sinpaldalkong	25.8	44.8057
Sinpaldalkong	25.8	39.4346
Sinpaldalkong	25.8	36.1126
Sinpaldalkong	25.8	36.3375
Sinpaldalkong	25.8	33.76
Sinpaldalkong	25.8	38.7938
Sinpaldalkong	25.8	34.2726
Sinpaldalkong	25.8	46.0042
Sinpaldalkong	26.9	49.0144
Sinpaldalkong	26.9	32.5349
Sinpaldalkong	26.9	39.4642
Sinpaldalkong	26.9	34.8286
Sinpaldalkong	26.9	55.4045
Sinpaldalkong	26.9	50.7759
Sinpaldalkong	26.9	49.3531
Sinpaldalkong	26.9	46.9147
Sinpaldalkong	28.1	53.4598
Sinpaldalkong	28.1	44.7131
Sinpaldalkong	28.1	40.7573
Sinpaldalkong	28.1	39.5511
Sinpaldalkong	28.1	45.8672
Sinpaldalkong	28.1	49.3644
Sinpaldalkong	28.1	42.7551
Sinpaldalkong	24.2	25.6865
Sinpaldalkong	24.2	29.4705
Sinpaldalkong	24.2	33.9502
Sinpaldalkong	24.2	29.1966
Sinpaldalkong	24.2	29.3524
Sinpaldalkong	24.2	36.8188
Sinpaldalkong	24.2	35.664
Sinpaldalkong	25.7	26.4321
Sinpaldalkong	25.7	26.5956
Sinpaldalkong	25.7	33.2813
Sinpaldalkong	25.7	46.4597
Sinpaldalkong	25.7	32.7063
Sinpaldalkong	25.7	24.9171
Sinpaldalkong	25.7	23.0028
Sinpaldalkong	26.7	33.2017
Sinpaldalkong	26.7	34.2146
Sinpaldalkong	26.7	25.9711
Sinpaldalkong	26.7	36.0504
Sinpaldalkong	26.7	26.6642
Sinpaldalkong	26.7	35.2258
Sinpaldalkong	26.7	33.2192
Sinpaldalkong	28	36.3153
Sinpaldalkong	28	37.848
Sinpaldalkong	28	29.7143
Sinpaldalkong	28	29.3734
Sinpaldalkong	28	24.1264
Sinpaldalkong	28	30.5472
Sinpaldalkong	28	39.0827
Sinpaldalkong	28	42.1672
Sinpaldalkong	30	4.6
Sinpaldalkong	30	3.7
Sinpaldalkong	30	1.6
Sinpaldalkong	30	4.5
Sinpaldalkong	30	2.5
Sinpaldalkong	30	1.4
Daewonkong	27.2	46.8
Daewonkong	27.2	30.2
Daewonkong	27.2	44
Daewonkong	26	35
Daewonkong	26	24.5
Daewonkong	27.2	35.4
Daewonkong	27.2	40.3
Daewonkong	27.2	26.8
Daewonkong	27.2	28.2
Daewonkong	23.8	37
Daewonkong	23.8	47
Daewonkong	23.8	37.6
Daewonkong	23.8	45.2
Daewonkong	23.8	41.3
Daewonkong	23.8	49.6
Daewonkong	23.8	37.5
Daewonkong	23.8	41.7
Daewonkong	25.5	45.8
Daewonkong	25.5	50
Daewonkong	25.5	45
Daewonkong	25.5	50.7
Daewonkong	25.5	52.3
Daewonkong	25.5	48.4
Daewonkong	25.5	48.2
Daewonkong	26.6	29.4
Daewonkong	26.6	33.7
Daewonkong	26.6	35.2
Daewonkong	26.6	41
Daewonkong	26.6	41
Daewonkong	26.6	45.3
Daewonkong	26.6	32
Daewonkong	28.2	36.4
Daewonkong	28.2	42.2
Daewonkong	28.2	32.4
Daewonkong	28.2	45.4
Daewonkong	28.2	34.9
Daewonkong	23.9	39
Daewonkong	23.9	34.8
Daewonkong	23.9	37.8
Daewonkong	23.9	32.2
Daewonkong	23.9	36
Daewonkong	23.9	34.7
Daewonkong	23.9	33.8
Daewonkong	23.9	28.9
Daewonkong	25.6	41.7
Daewonkong	25.6	39.9
Daewonkong	25.6	43.7
Daewonkong	25.6	40
Daewonkong	25.6	29.9
Daewonkong	25.6	43.4
Daewonkong	25.6	43.7
Daewonkong	25.6	35.1
Daewonkong	26.7	32.3
Daewonkong	26.7	40.8
Daewonkong	26.7	40.8
Daewonkong	26.7	37.4
Daewonkong	26.7	37.3
Daewonkong	26.7	37.2
Daewonkong	26.7	33.7
Daewonkong	28.3	45.6
Daewonkong	28.3	42.9
Daewonkong	28.3	33.8
Daewonkong	28.3	43.6
Daewonkong	24	35.1943
Daewonkong	24	31.9791
Daewonkong	24	32.7971
Daewonkong	24	29.3536
Daewonkong	24	40.6367
Daewonkong	24	36.1557
Daewonkong	24	35.5514
Daewonkong	24	35.7195
Daewonkong	25.4	24.4694
Daewonkong	25.4	35.5452
Daewonkong	25.4	35.0212
Daewonkong	25.4	38.304
Daewonkong	25.4	43.1678
Daewonkong	25.4	42.721
Daewonkong	25.4	40.8924
Daewonkong	25.4	30.0057
Daewonkong	26.5	30.0186
Daewonkong	26.5	43.8003
Daewonkong	26.5	36.3452
Daewonkong	26.5	35.2955
Daewonkong	26.5	50.8478
Daewonkong	26.5	49.9746
Daewonkong	26.5	39.2424
Daewonkong	26.5	39.8455
Daewonkong	27.8	37.0417
Daewonkong	27.8	34.2816
Daewonkong	27.8	49.7792
Daewonkong	27.8	31.9514
Daewonkong	27.8	40.1402
Daewonkong	27.8	46.5605
Daewonkong	27.8	45.442
Daewonkong	22.8	23.731
Daewonkong	22.8	31.44
Daewonkong	22.8	24.8368
Daewonkong	22.8	27.4181
Daewonkong	22.8	31.0388
Daewonkong	22.8	29.8449
Daewonkong	24.2	23.5078
Daewonkong	24.2	25.6555
Daewonkong	24.2	29.3342
Daewonkong	24.2	27.3991
Daewonkong	24.2	27.2785
Daewonkong	25.4	21.2608
Daewonkong	25.4	30.7348
Daewonkong	25.4	21.6852
Daewonkong	25.4	20.8046
Daewonkong	25.4	29.7384
Daewonkong	25.4	25.1968
Daewonkong	26.5	30.9145
Daewonkong	26.5	33.3889
Daewonkong	26.5	34.8543
Daewonkong	26.5	25.8409
Daewonkong	26.5	37.4963
Daewonkong	26.5	26.3141
Daewonkong	26.5	29.8736
Daewonkong	28.3	22
Daewonkong	28.3	31
Daewonkong	28.3	23
