# Supplementary material for: Phenology and Seed Yield Performance of Determinate Soybean Cultivars Grown at Elevated Temperatures in a Temperate Region
Source: PLoS One. 2016 Nov 3;11(11):e0165977. doi: 10.1371/journal.pone.0165977 (PMC5094742; doi:10.1371/journal.pone.0165977)
Supplement: S6 Dataset — (XLSX) [file pone.0165977.s006.xlsx]

## Sheet: Flowering and pod setting
Cultivar	Temp. Trt.	Rep.	First flowering date	Final flowering date	Flowering duration	Flower number	Pod number	Pod set ratio (%)
Sinpaldalkong	AT	1	2015-07-18	2015-08-23	37	97.4093	111.688	113.832		Cultivar	Char.		AT	AT+1.5℃	AT+3.0℃	AT+5.0℃
Sinpaldalkong	AT	2	2015-07-23	2015-08-20	29	119.171	103.896	86.5537		Sinpaldalkong	Flower number	Mean	96.5	100.75	122.75	145.5	100	104.404	127.202	150.777
Sinpaldalkong	AT	3	2015-07-21	2015-08-25	36	95.3368	96.1039	100.078				Stdev	6.69578	3.99949	6.77384	13.5807
Sinpaldalkong	AT	4	2015-07-24	2015-08-21	29	88.0829	88.3117	99.5367			Pod number	Mean	38.5	25.25	18.25	13.5	100	65.5844	47.4026	35.0649
Sinpaldalkong	AT+1.5	1	2015-07-19	2015-08-23	36	111.917	85.7143	76.035				Stdev	5.02985	13.4704	3.73024	7.07365
Sinpaldalkong	AT+1.5	2	2015-07-19	2015-08-21	34	104.663	72.7273	68.9859			Pod set ratio (%)	Mean	40.1862	24.5589	14.8997	9.23963	100	61.1128	37.0768	22.9921
Sinpaldalkong	AT+1.5	3	2015-07-18	2015-08-24	38	107.772	77.9221	71.7813				Stdev	5.57035	11.2483	2.47734	4.59115
Sinpaldalkong	AT+1.5	4	2015-07-23	2015-08-22	31	93.2642	25.974	27.6491		Daewonkong	Flower number	Mean	147.25	144	139.5	181	100	97.7929	94.7368	122.92
Sinpaldalkong	AT+3.0	1	2015-07-24	2015-08-25	33	144.041	57.1429	39.385				Stdev	8.10863	4.7173	3.19137	9.46307
Sinpaldalkong	AT+3.0	2	2015-07-18	2015-09-02	47	110.881	46.7532	41.8612			Pod number	Mean	23.25	21.6667	9.25	6.75	100	93.19	39.7849	29.0323
Sinpaldalkong	AT+3.0	3	2015-07-22	2015-09-02	43	127.461	38.961	30.3466				Stdev	15.545	16.141	5.65582	4.76851
Sinpaldalkong	AT+3.0	4	2015-07-21	2015-08-24	35	126.425	46.7532	36.7144			Pod set ratio (%)	Mean	15.8861	14.8204	6.69917	3.73996	100	93.2919	42.17	23.5424
Sinpaldalkong	AT+5.0	1	2015-07-19	2015-09-02	46	186.528	33.7662	17.9719				Stdev	16.8361	12.6345	7.04078	3.78888
Sinpaldalkong	AT+5.0	2	2015-07-25	2015-09-02	40	143.005	46.7532	32.4576
Sinpaldalkong	AT+5.0	3	2015-07-24	2015-09-02	41	152.332	44.1558	28.7776
Sinpaldalkong	AT+5.0	4	2015-07-18	2015-09-02	47	121.244	15.5844	12.7611
Daewonkong	AT	1	2015-07-30	2015-08-30	32	85.5688	55.914	64.9465
Daewonkong	AT	2	2015-07-29	2015-08-31	34	88.2852	129.032	145.265
Daewonkong	AT	3	2015-07-30	2015-09-02	35	105.942	107.527	100.879
Daewonkong	AT	4	2015-07-30	2015-09-02	35	120.204	107.527	88.9099
Daewonkong	AT+1.5	2	2015-07-28	2015-09-06	41	103.905	124.731	119.314
Daewonkong	AT+1.5	3	2015-07-28	2015-09-09	44	102.547	94.6237	91.7126
Daewonkong	AT+1.5	4	2015-07-28	2015-09-06	41	86.927	60.2151	68.8496
Daewonkong	AT+3.0	1	2015-08-03	2015-09-06	35	88.2852	55.914	62.9482
Daewonkong	AT+3.0	2	2015-07-29	2015-09-06	40	90.3226	30.1075	33.1306
Daewonkong	AT+3.0	3	2015-07-31	2015-09-08	40	99.1511	38.7097	38.8037
Daewonkong	AT+3.0	4	2015-07-31	2015-09-13	45	101.188	34.4086	33.7977
Daewonkong	AT+5.0	1	2015-08-02	2015-09-20	50	146.01	38.7097	26.3504
Daewonkong	AT+5.0	2	2015-08-04	2015-09-16	44	104.584	34.4086	32.7004
Daewonkong	AT+5.0	3	2015-08-01	2015-09-20	51	130.39	25.8065	19.6713
Daewonkong	AT+5.0	4	2015-08-06	2015-09-22	48	110.696	17.2043	15.4474
