# Supplementary material for: Phenology and Seed Yield Performance of Determinate Soybean Cultivars Grown at Elevated Temperatures in a Temperate Region
Source: PLoS One. 2016 Nov 3;11(11):e0165977. doi: 10.1371/journal.pone.0165977 (PMC5094742; doi:10.1371/journal.pone.0165977)
Supplement: S7 Dataset — (XLSX) [file pone.0165977.s007.xlsx]

## Sheet: Simulated value
Cultivar	Mean air temp. based on simulated phenology			Simulated phenology			Simulated yield and yield components
	VE-R7 Mean air temp.	VE-R5 Mean air temp.	R5-R7 Mean air temp.	R1	R5	R7	Yield	Seed number	Single seed weight (mg)
Sinpaldalkong	25	25.3	24.5	36	60	104	1978	933	212.1
Sinpaldalkong	26.6	27.4	25.5	38	63	107	1691	820	206.2
Sinpaldalkong	27.9	28.9	26.3	40	65	109	957	450	212.8
Sinpaldalkong	24.7	25.9	23.2	33	56	100	1642	770	213.2
Sinpaldalkong	26.4	27.7	24.5	35	59	103	1653	794	208.3
Sinpaldalkong	27.8	29.1	25.8	37	61	104	1528	858	178.1
Sinpaldalkong	23.8	23.7	24	40	64	109	2060	949	217.1
Sinpaldalkong	25.6	25.4	25.7	39	64	109	2927	1527	191.7
Sinpaldalkong	26.7	26.4	27	38	64	109	1813	892	203.2
Sinpaldalkong	28.3	28.2	28.4	39	66	112	2262	1317	171.7
Sinpaldalkong	24	24.9	22.8	35	58	101	2401	1196	200.8
Sinpaldalkong	25.7	26.6	24.5	35	58	101	2819	1450	194.4
Sinpaldalkong	26.8	27.7	25.6	35	59	102	1995	1032	193.3
Sinpaldalkong	28.5	29.5	27	37	62	105	2529	1331	190.1
Sinpaldalkong	25.5	26.1	24.6	33	55	99	1618	758	213.5
Sinpaldalkong	27.2	28	26	33	57	100	1665	948	175.7
Sinpaldalkong	28.3	29.3	27	33	58	101	1495	870	171.8
Sinpaldalkong	29.6	30.9	27.8	34	60	103	1278	728	175.4
Sinpaldalkong	24.8	27	22.3	30	51	94	1518	842	180.4
Sinpaldalkong	26.5	28.7	23.7	31	53	95	1327	719	184.5
Sinpaldalkong	27.7	29.9	24.7	31	54	95	1267	689	183.8
Sinpaldalkong	29.1	31.3	26	33	56	96	1131	616	183.5
Sinpaldalkong	24.1	24.7	23.5	37	62	108	2538	1251	202.9
Sinpaldalkong	25.7	26.3	24.9	37	63	108	2314	1109	208.7
Sinpaldalkong	26.8	27.4	26	37	64	108	2013	960	209.6
Sinpaldalkong	28.1	28.8	27.1	37	65	108	1744	836	208.6
Sinpaldalkong	24.1	25.2	22.6	33	56	99	2019	890	227
Sinpaldalkong	25.6	26.7	24.1	34	57	99	1676	767	218.5
Sinpaldalkong	26.7	27.7	25.3	35	58	99	2168	1198	180.9
Sinpaldalkong	28	29	26.5	36	59	100	2034	1185	171.7
Daewonkong	24.2	25.4	22.9	41	62	117	2765	976	283.2
Daewonkong	25.9	27.4	24.1	43	65	119	3218	1292	249
Daewonkong	27.3	28.8	25.4	44	66	120	2174	873	249
Daewonkong	24.1	25.9	22.3	37	57	111	2563	946	271.1
Daewonkong	25.7	27.7	23.5	39	60	113	2970	1202	247
Daewonkong	27.1	29.2	24.6	41	61	114	1995	832	239.8
Daewonkong	23.4	23.9	22.7	45	67	123	3150	1131	278.4
Daewonkong	25.1	25.6	24.6	44	67	122	3607	1365	264.4
Daewonkong	26.3	26.6	25.8	44	67	122	2571	972	264.5
Daewonkong	27.9	28.3	27.5	45	68	124	3256	1355	240.4
Daewonkong	23.4	24.9	21.7	39	59	113	2979	1095	272
Daewonkong	25.1	26.7	23.2	39	60	113	3393	1280	265
Daewonkong	26.2	27.8	24.5	40	60	113	2334	902	258.6
Daewonkong	27.8	29.5	25.7	41	63	115	3169	1376	230.4
Daewonkong	23.4	25.2	21.6	38	56	110	2759	968	285.1
Daewonkong	24.9	26.7	23.1	38	57	110	2691	995	270.5
Daewonkong	26.1	27.7	24.3	40	58	109	2616	1001	261.5
Daewonkong	27.4	29	25.5	41	59	109	2455	1020	240.6
Daewonkong	23	26.7	20.4	30	45	97	1788	761	235
Daewonkong	24.3	27.2	21.6	30	45	96	1745	756	230.9
Daewonkong	25.5	28.3	22.9	30	46	95	1756	770	228.1
